# Supplementary material for: Structure and function of axo-axonic inhibition
Source: eLife. 2021 Dec 1;10:e73783. doi: 10.7554/eLife.73783 (PMC8758143; doi:10.7554/eLife.73783)
Supplement: Supplementary file 2. — The first table contains information about all axon initial segment (AIS) synapses and the second contains all AIS and somatic properties. An included readme file describes the files in detail. Note that cell IDs are 64-bit integers and will not display correctly in some programs. [file elife-73783-supp2.zip]

Archive with 8 entries (7 files):
- SupplementalDataFiles/
- __MACOSX/._SupplementalDataFiles
- SupplementalDataFiles/readme.md
- __MACOSX/SupplementalDataFiles/._readme.md
- SupplementalDataFiles/ais_cell_properties.csv
- __MACOSX/SupplementalDataFiles/._ais_cell_properties.csv
- SupplementalDataFiles/ais_synapse_data.csv
- __MACOSX/SupplementalDataFiles/._ais_synapse_data.csv
