# Supplementary material for: Structure and function of axo-axonic inhibition
Source: eLife. 2021 Dec 1;10:e73783. doi: 10.7554/eLife.73783 (PMC8758143; doi:10.7554/eLife.73783)
Supplement: Supplementary file 2. — The first table contains information about all axon initial segment (AIS) synapses and the second contains all AIS and somatic properties. An included readme file describes the files in detail. Note that cell IDs are 64-bit integers and will not display correctly in some programs. [file elife-73783-supp2.zip › SupplementalDataFiles/readme.md]

# Annotation data files

These files contain the derived information about all AIS-targeting synapses and the pyramidal cells analyzed in the paper "The structural and functional logic of axo-axonic inhibition" by Schneider-Mizell et al. Dataset-wide annotation data, as well as information about getting meshes, imagery, and segmentation, can be found at https://www.microns-explorer.org/phase1.


## Synapse-level data

The file `ais_synapse_data.csv` has a row for each synapse targeting an AIS of an analyzed neuron in the dataset. The columns are:

* id: 
	Row index, specific to this table.

* pre_pt_position:
	Location of the presynaptic side of the synapse in voxel coordinates.

* pre_pt_root_id:
	Object id of the presynaptic object for the synapse. **Note that the id is a 64-bit integer, which is not read correctly in some common programs such as Excel.**

* ctr_pt_position:
	Location of the center of the synapse in voxel coordinates.

* post_pt_position:
	Location of the postsynaptic side of the synapse in voxel coordinates.

* post_pt_root_id:
	Object id of the postsynaptic object for the synapse. **Note that the id is a 64-bit integer, which is not read correctly in some common programs such as Excel.**

* size:
	Size of the synapse measured in total number of voxels in an automatic segmentation.

* post_pt_mesh_ind:
	Vertex index of the closest point on the postsynaptic mesh.
	
* d_top:
	Distance along the AIS mesh from the synapse to the topmost point of the target AIS (in nanometers).

* d_first:
	Distance along the AIS mesh from the synapse to the topmost synapse of the target AIS (in nanometers).

* d_previous:
	Distance along the AIS mesh from the synapse to the closest synapse above on the target AIS (in nanometers).

* d_previous_same_cell:
	Distance along the AIS mesh from the synapse to the closest synapse from the same presynaptic object (if any) above on the target AIS (in nanometers).

* d_closest:
	Distance along the AIS mesh from the synapse to the closest synapse (if any) on the target AIS (in nanometers).

* d_closest_diff_cell:
	Distance along the AIS mesh from the synapse to the closest synapse from a different presynaptic object (if any) above on the target AIS (in nanometers).

* d_top_skel:
	Distance along the AIS skeleton from the synapse to the top point (in nanometers).

* ais_len:
	Total length of the AIS

* orientation:
	Orientation in radians (relative to the positive-x axis direction) of the synapse around the AIS.

* syn_per_edge:
	Total number of synapses from the same presynaptic object onto the same postsynaptic object as the synapse.

* is_chandelier:
	Whether or not the synapse belongs to an object classified as a chandelier cell.
	
## Neuron-level data

The file `ais_cell_properties.csv` has a row for each target pyramidal cell with a complete soma in the volume, used for target analysis. Note that this data only includes the distance span (38 µm) common to all AIS analyzed. The columns are:

* post_pt_root_id:
	Object id of the postsynaptic object for the synapse. **Note that the id is a 64-bit integer, which is not read correctly in some common programs such as Excel.**

* num_cells_chc:
	Total number of presynaptic chandelier cell axons presynaptic to the AIS.

* syn_net_chc:
	Total number of presynaptic inputs to the AIS from chandelier cells.

* syn_mean_chc:      
	Mean number of synapses per chandelier cell axon onto the AIS.

* syn_median_chc:
	Median number of synapses per chandelier cell axon onto the AIS.

* syn_var_chc:    
	Variance of the distribution of synapses per chandelier cell axon ontot he AIS.

* syn_max_chc:
	Maximum number of synapses per chandelier cell axon onto the AIS.

* size_net_chc:
	Total size of all chandelier synapses onto the AIS (measured in voxels).

* size_mean_chc:     
	Mean size of all chandelier synapses onto the AIS (measured in voxels).

* size_median_chc:
	Median size of all chandelier synapses onto the AIS (measured in voxels).

* size_var_chc:  
	Variance of the distribution of chandelier synapse sizes onto the AIS (measured in voxels).

* size_max_chc:
	Maximum size of chandelier synapses onto the AIS (mesaured in voxels).

* num_cells_non:
	Total number of presynaptic non-chandelier cell axons presynaptic to the AIS.

* syn_net_non:
	Total number of presynaptic inputs to the AIS from non-chandelier cells.

* syn_mean_non:      
	Mean number of synapses per non-chandelier cell axon onto the AIS.

* syn_median_non:
	Median number of synapses per non-chandelier cell axon onto the AIS.

* syn_var_non:    
	Variance of the distribution of synapses per non-chandelier cell axon ontot he AIS.

* syn_max_non:
	Maximum number of synapses per non-chandelier cell axon onto the AIS.

* size_net_non:
	Total size of all non-chandelier synapses onto the AIS (measured in voxels).

* size_mean_non:    
	Mean size of all non-chandelier synapses onto the AIS (measured in voxels).

* size_median_non:
	Median size of all non-chandelier synapses onto the AIS (measured in voxels).

* size_var_non:  
	Variance of the distribution of non-chandelier synapse sizes onto the AIS (measured in voxels).

* size_max_non:
	Maximum size of non-chandelier synapses onto the AIS (mesaured in voxels).

* ais_len:     
	Length of the AIS in the volume (measured in nm).

* soma_x:       
	X-coordinate in voxels of the soma centroid.

* soma_y:           
	Y-coordinate in voxels of the soma centroid.

* soma_z:           
	Z-coordinate in voxels of the soma centroid.

* soma_x_um:
	X-coordinate in microns of the soma centroid.

* soma_y_um:
	Y-coordinate in microns of the soma centroid.

* soma_z_um:        
	Z-coordinate in microns of the soma centroid.

* label:
	Assessed soma segmentation quality, rated from 1 (worst) to 3 (best), with 2 indicating small errors. Soma segmentations with a value of 1 were excluded from the analysis data here.

* mean_soma_syn_size:
	Mean synapse size of synapses onto the soma

* soma_area:
	Surface area of the soma (in µm^2).

* soma_synapses:
	Number of synaptic inputs onto the soma.

* soma_syn_density:
	Number of synaptic inputs onto the soma (in µm^-2).

* ais_diameter: 
	Average diameter of the AIS (in nm).

* soma_y_adj:       
	Depth of the soma centroid in µm after translation to make the top of L2/3 at 0 and rotation to make the average AIS direction exactly along the y-axis.

* ica_0:           
	Loading on the first ICA dimension.

* ica_1:                
	Loading on the second ICA dimension.

* ica_2:                
	Loading on the third ICA dimension.

* num_potential_5000/7500/10000/15000:
	Number of potential chandelier cell axons within 5000/7500/10000/15000 nm of the AIS.

* within_data_5000/7500/10000/15000:
	Boolean value which is False if the region within 5000/7500/10000/15000 nm of the AIS significantly leaves the segmented data.
