# Supplementary material for: Structure and function of axo-axonic inhibition
Source: eLife. 2021 Dec 1;10:e73783. doi: 10.7554/eLife.73783 (PMC8758143; doi:10.7554/eLife.73783)
Supplement: Supplementary file 2. — The first table contains information about all axon initial segment (AIS) synapses and the second contains all AIS and somatic properties. An included readme file describes the files in detail. Note that cell IDs are 64-bit integers and will not display correctly in some programs. [file elife-73783-supp2.zip › SupplementalDataFiles/ais_cell_properties.csv]

	post_pt_root_id	num_cells_chc	syn_net_chc	syn_mean_chc	syn_median_chc	syn_var_chc	syn_max_chc	size_net_chc	size_mean_chc	size_median_chc	size_var_chc	size_max_chc	num_cells_non	syn_net_non	syn_mean_non	syn_median_non	syn_var_non	syn_max_non	size_net_non	size_mean_non	size_median_non	size_var_non	size_max_non	ais_len	soma_x	soma_y	soma_z	soma_x_um	soma_y_um	soma_z_um	label	mean_soma_syn_size	soma_area	soma_synapses	soma_syn_density	ais_diameter	soma_y_adj	ica_0	ica_1	ica_2	num_potential_5000	within_data_5000	num_potential_7500	within_data_7500	num_potential_10000	within_data_10000	num_potential_15000	within_data_15000
0	648518346349519354	5	6	1.2	1.0	0.16000000000000006	2	1766	294.3333333333333	232.0	33887.555555555555	558	0	0				0	0				0	67622.89357185773	152834.4027361995	36861.75457377834	51880.2543843733	152.8344027361995	36.861754573778335	51.8802543843733	3	380.26027397260276	661.6537796598157	73	0.11032960476328331	215.65670665625234	36.861754573778335	-0.07001654979980178	-0.061653007892138664	-0.04892836742591298	6	True	8	True	10	True	15	True
1	648518346349524063	4	8	2.0	1.5	1.5	4	3044	380.5	356.0	25415.0	584	4	4	1.0	1.0	0.0	1	2375	593.75	604.0	52526.1875	865	54481.03072055681	219320.93788452394	48296.27704561147	57983.103148266	219.32093788452394	48.29627704561147	57.983103148266	3	490.1111111111111	623.2120812677116	81	0.12997180644385653	238.34611787491673	48.29627704561147	0.010091868167304842	0.038503053831432814	-0.05243463269320917	5	True	7	False	10	False	12	False
2	648518346349524141	3	12	4.0	4.0	0.6666666666666666	5	4098	341.5	335.0	19715.75	668	7	7	1.0	1.0	0.0	1	3044	434.85714285714283	306.0	88637.55102040815	1088	56710.21089684438	4992.4435619181895	32627.70769270725	65917.70134915391	4.99244356191819	32.62770769270725	65.91770134915392	2	559.780487804878	616.0342854509045	82	0.1331094744831943	310.15399290536686	32.62770769270725	-0.009933375710074252	0.04574650360278281	0.06274352203840053	6	True	9	True	11	True	20	False
3	648518346349524971	5	8	1.6	1.0	0.64	3	2575	321.875	407.5	34669.109375	624	6	6	1.0	1.0	0.0	1	583	97.16666666666667	76.0	1908.4722222222224	163	70238.52236084294	110829.11386524024	22953.948461798922	71759.05782876737	110.82911386524025	22.953948461798923	71.75905782876737	3	404.94505494505495	699.1330775156157	91	0.1301611995292376	286.494599563939	22.953948461798923	-0.05856789981254466	0.0483873639473279	0.10893314020974502	7	True	7	False	9	False	14	False
4	648518346349531254	2	6	3.0	3.0	0.0	3	1427	237.83333333333334	211.5	8765.805555555557	437	0	0				0	0				0	58576.727234165795	92983.566399056	14829.292329848104	55131.21061050967	92.983566399056	14.829292329848103	55.13121061050967	3	379.1686746987952	619.3563084658379	83	0.13401009865483282	225.23570754857508	14.829292329848103	-0.14604234922354367	0.04737787146731683	-0.07662121529377651	5	True	8	True	11	True	15	True
5	648518346349531414	1	1	1.0	1.0	0.0	1	346	346.0	346.0	0.0	346	7	7	1.0	1.0	0.0	1	1651	235.85714285714286	119.0	29014.693877551024	503	45026.46669783555	112291.11652754876	98895.72966833928	56087.26113578549	112.29111652754875	98.89572966833927	56.08726113578549	3	464.38666666666666	552.1823751439882	75	0.1358246901314857	248.37841515663013	98.89572966833927	0.2146525822679328	0.049367377011576716	-0.11091914871848862	3	True	3	True	3	True	3	False
6	648518346349531526	1	1	1.0	1.0	0.0	1	92	92.0	92.0	0.0	92	4	4	1.0	1.0	0.0	1	1156	289.0	302.0	6121.5	379	61599.151868161855	10794.905675039918	52083.609946218494	27125.10588659685	10.794905675039917	52.083609946218495	27.125105886596852	3	414.21276595744683	451.77075383928036	47	0.10403506557381198	191.8627285918966	52.083609946218495	0.04599529827076169	-0.045459042019644166	-0.3094680209679285	8	True	8	True	10	True	12	True
7	648518346349532295	6	12	2.0	1.5	1.3333333333333333	4	2171	180.91666666666666	195.5	5825.743055555555	316	3	3	1.0	1.0	0.0	1	894	298.0	306.0	482.6666666666667	320	76108.87142198544	129475.87974625226	12566.584609239799	68370.39685344533	129.47587974625228	12.566584609239799	68.37039685344533	2	419.78333333333336	596.1548266152643	60	0.1006449957650376	270.1248684077469	12.566584609239799	-0.109061476063119	-0.09303684328439331	-0.0242134416061059	10	True	14	True	14	True	18	True
8	648518346349532739	2	3	1.5	1.5	0.25	2	733	244.33333333333334	248.0	2610.888888888889	305	1	1	1.0	1.0	0.0	1	76	76.0	76.0	0.0	76	64829.02651398479	159856.57531292463	21517.216665861924	14311.235239774855	159.85657531292463	21.517216665861923	14.311235239774854	3	328.8727272727273	505.6263672253779	55	0.10877597286275283	230.08541320733485	21.517216665861923	-0.09606277095102374	-0.058532663186503894	-0.1855350512181076	8	True	9	True	10	True	15	True
9	648518346349533058	4	11	2.75	3.0	1.6875	4	2631	239.1818181818182	147.0	19382.14876033058	542	4	4	1.0	1.0	0.0	1	1099	274.75	245.0	33874.6875	530	57826.75539692517	69598.3285727032	24118.56438564055	36219.35044054246	69.59832857270321	24.11856438564055	36.21935044054246	3	509.314606741573	581.8648496346444	89	0.15295648131328693	232.67894924457818	24.11856438564055	-0.07170634908848762	0.15077382880043716	-0.10784929573836789	6	True	7	True	10	True	15	True
10	648518346349534048	2	3	1.5	1.5	0.25	2	2220	740.0	502.0	215588.66666666666	1389	4	4	1.0	1.0	0.0	1	1616	404.0	447.5	38533.5	596	60076.63529850116	183490.6117548527	62003.97715399231	63268.264684878835	183.4906117548527	62.00397715399231	63.26826468487884	3	380.4868421052632	650.7284081006956	76	0.11679219633552489	278.25969558713376	62.00397715399231	0.054788854471359755	-0.049624920924566183	0.04706912120796527	3	True	3	False	5	False	13	False
11	648518346349534072	2	10	5.0	5.0	0.0	5	1933	193.3	141.5	18931.41	519	13	15	1.1538461538461537	1.0	0.28402366863905326	3	3421	228.06666666666666	175.0	28558.995555555557	655	47867.06549229521	203263.4166515476	53493.77045510552	14378.96415258378	203.2634166515476	53.49377045510552	14.37896415258378	3	374.6046511627907	620.7133632899325	86	0.13855026343267202	235.85968273316286	53.49377045510552	0.15220839449008783	0.17364902995923792	-0.07132943654744234	12	True	13	True	14	True	20	True
12	648518346349534289	2	12	6.0	6.0	4.0	8	6007	500.5833333333333	274.5	294586.9097222222	1987	5	5	1.0	1.0	0.0	1	882	176.4	159.0	4505.840000000001	292	69651.74912207249	58823.20760294492	0.0	27162.046376087754	58.823207602944926	0.0	27.162046376087755	3	353.88	642.4472312731438	75	0.11674110549339872	252.50345010500257	0.0	-0.1348037818900589	0.012243998624467773	-0.010569221036202016	4	True	6	True	8	True	14	True
13	648518346349534855	5	12	2.4	2.0	1.04	4	4632	386.0	360.0	38250.833333333336	753	2	2	1.0	1.0	0.0	1	306	153.0	153.0	2704.0	205	75197.78371956969	157807.57477795955	18956.562596156204	40935.179100559486	157.80757477795956	18.956562596156203	40.93517910055949	2	316.5	563.7462628710495	50	0.08869238395543375	234.13174188726367	18.956562596156203	-0.09222161502359495	-0.13353547877154529	-0.11859805431891177	6	True	8	True	8	True	16	True
14	648518346349535192	3	8	2.6666666666666665	3.0	0.22222222222222224	3	2246	280.75	180.5	37042.9375	621	2	3	1.5	1.5	0.25	2	604	201.33333333333334	131.0	10034.888888888889	343	56986.95259115982	79051.0377871049	4259.023879479879	52548.38754697742	79.0510377871049	4.259023879479879	52.54838754697742	2	427.69117647058823	619.9703317703193	68	0.10968266788803693	251.2490747190422	4.259023879479879	-0.13998523307038244	-0.03850964415975501	-0.03364409840280871	7	True	9	True	13	True	18	True
15	648518346349535847	2	6	3.0	3.0	4.0	5	1150	191.66666666666666	112.0	21849.22222222222	419	0	0				0	0				0	54972.97281602897	192565.12306871638	97749.23816236833	40236.49293171066	192.5651230687164	97.74923816236833	40.23649293171066	3	412.29761904761904	718.0789846490633	84	0.11697877503134582	299.5193720281503	97.74923816236833	0.11887710915806969	-0.11834212728747812	0.16017247573654664	2	True	2	True	3	True	7	True
16	648518346349536312	6	7	1.1666666666666667	1.0	0.13888888888888887	2	1627	232.42857142857142	213.0	11424.816326530612	456	5	5	1.0	1.0	0.0	1	1550	310.0	302.0	762.8	363	84023.2982120007	39806.79959448677	22801.412834224262	12451.368402088025	39.806799594486776	22.801412834224262	12.451368402088024	2	505.0232558139535	638.6462279196425	86	0.13465984177208815	258.2228680252458	22.801412834224262	-0.06543548691037006	0.07246693633460667	-0.0032587933878821113	7	True	10	True	12	True	17	True
17	648518346349536966	1	2	2.0	2.0	0.0	2	596	298.0	298.0	46225.0	513	3	3	1.0	1.0	0.0	1	558	186.0	161.0	13472.666666666666	339	48483.595067678245	137226.2079031581	76003.49420499534	7185.129627569688	137.2262079031581	76.00349420499533	7.185129627569688	3	435.58666666666664	613.8047527089599	75	0.1221886922005666	250.09732800520914	76.00349420499533	0.0918179907526981	-0.028220535661060378	-0.039246225641585496	1	True	2	True	2	True	5	True
18	648518346349536988	3	13	4.333333333333333	4.0	8.222222222222221	8	3287	252.84615384615384	210.0	13862.745562130176	443	5	5	1.0	1.0	0.0	1	1606	321.2	246.0	51762.96000000001	743	42895.9900068892	177460.0709488907	19055.010078219435	41203.38377317202	177.4600709488907	19.055010078219436	41.20338377317202	3	474.9438202247191	637.1544478272709	89	0.1396835575793193	273.02699704481796	19.055010078219436	-0.07971780557123166	0.08759833715028342	0.021185781795973947	9	True	9	True	11	True	16	True
19	648518346349537042	2	2	1.0	1.0	0.0	1	781	390.5	390.5	41412.25	594	5	5	1.0	1.0	0.0	1	758	151.6	140.0	4692.24	242	54552.58259132499	163073.96616555628	72616.60010208306	4639.869678746181	163.07396616555627	72.61660010208305	4.639869678746181	2	499.4054054054054	631.9539360274728	74	0.11709714234105667	240.9787824620848	72.61660010208305	0.10423249746521084	-0.023885080458189566	-0.038795039587720154	3	True	4	True	4	True	7	True
20	648518346349537081	6	16	2.6666666666666665	2.5	2.2222222222222228	5	3274	204.625	184.0	8215.984375	465	5	5	1.0	1.0	0.0	1	991	198.2	226.0	5724.5599999999995	273	87734.84815626997	72677.18644183886	1357.6817854277324	68296.07588792864	72.67718644183886	1.3576817854277323	68.29607588792864	3	489.04819277108436	641.8689532617248	83	0.12930988417219239	260.93110618335027	1.3576817854277323	-0.13444662755718106	0.06093367929928402	0.003953699022183796	9	True	11	True	13	True	17	False
21	648518346349537160	4	5	1.25	1.0	0.1875	2	3047	609.4	329.0	283614.63999999996	1670	5	5	1.0	1.0	0.0	1	1216	243.2	269.0	6234.5599999999995	345	97298.26036495587	49249.81133892038	10573.826303825015	26435.47739897758	49.24981133892038	10.573826303825015	26.43547739897758	2	360.32608695652175	608.0145228730075	92	0.15131217518502516	231.59457465857005	10.573826303825015	-0.10641263584727345	0.16465556975691978	-0.08332826388547705	6	True	8	True	8	True	12	True
22	648518346349537270	1	1	1.0	1.0	0.0	1	313	313.0	313.0	0.0	313	6	7	1.1666666666666667	1.0	0.13888888888888887	2	1809	258.42857142857144	185.0	26224.816326530614	585	64475.02241559306	191244.88928784832	89506.50320782981	47902.36865268894	191.2448892878483	89.50650320782981	47.90236865268894	2	335.8333333333333	582.1546181323049	90	0.1545981036597152	254.72258804056167	89.50650320782981	0.17563614210616652	0.13200949456962469	-0.06934329998214678	2	True	2	True	3	True	6	True
23	648518346349537297	3	3	1.0	1.0	0.0	1	558	186.0	175.0	8200.666666666666	302	7	7	1.0	1.0	0.0	1	2201	314.42857142857144	253.0	33087.387755102034	584	82753.3534259561	209449.70565194334	80503.77489022273	48054.25860407943	209.44970565194333	80.50377489022273	48.05425860407943	3	416.46753246753246	540.4346709021888	77	0.1424779055560185	214.33791324906358	80.50377489022273	0.15516866003180066	0.10723312888685076	-0.18470123962942148	4	True	4	True	6	True	10	True
24	648518346349537385	8	25	3.125	2.0	4.609375	7	7874	314.96	258.0	56741.958399999996	1076	4	4	1.0	1.0	0.0	1	698	174.5	153.5	12742.25	327	68721.77594039249	21424.202373270324	1119.7776650715386	62635.40016870761	21.424202373270322	1.1197776650715388	62.63540016870761	2	411.1063829787234	701.1056021828829	94	0.1340739536345627	289.8965953995166	1.1197776650715388	-0.15475736146215796	0.059128616645741254	0.11860348398884699	13	True	13	True	14	True	15	True
25	648518346349537391	5	5	1.0	1.0	0.0	1	1090	218.0	178.0	20887.6	490	2	2	1.0	1.0	0.0	1	460	230.0	230.0	1600.0	270	87578.3112260275	86894.8436891957	34708.05220202342	30562.02941326943	86.8948436891957	34.70805220202342	30.56202941326943	3	446.0121951219512	646.0242396626797	82	0.12693022175579066	255.69617434610555	34.70805220202342	-0.05938840108864789	0.0062285741178202	0.003676460151202455	5	True	7	True	12	True	15	True
26	648518346349537426	2	9	4.5	4.5	0.25	5	3620	402.22222222222223	481.0	32115.95061728395	640	7	7	1.0	1.0	0.0	1	2202	314.57142857142856	365.0	28946.5306122449	598	59963.226998666665	41880.657253168465	6699.959136135381	79187.62788737702	41.880657253168465	6.699959136135382	79.18762788737702	2	422.61971830985914	636.2441655047792	71	0.11159237891583727	294.35753160101797	6.699959136135382	-0.08950393982153129	-0.020895108002881926	0.05486860469099023	4	True	6	True	7	True	10	True
27	648518346349537509	3	7	2.3333333333333335	2.0	0.22222222222222224	3	2782	397.42857142857144	458.0	27740.816326530614	653	2	2	1.0	1.0	0.0	1	653	326.5	326.5	11342.25	433	71272.78954667372	81013.72247186772	47661.45587965479	16965.255834459625	81.01372247186772	47.661455879654795	16.965255834459626	3	453.2027027027027	685.3418122399227	74	0.10797531783175995	278.57757998793085	47.661455879654795	-0.015492155744591047	-0.09781012980061962	0.08454231743557983	4	True	6	True	8	True	12	True
28	648518346349537514	4	8	2.0	2.0	0.5	3	1657	207.125	155.5	17072.359375	470	14	16	1.1428571428571428	1.0	0.26530612244897955	3	4212	263.25	232.0	16441.8125	558	88929.20837310553	133544.63226384943	19668.064398495044	23011.953128289308	133.54463226384942	19.668064398495044	23.011953128289306	2	350.06666666666666	547.5767945501323	75	0.13696708981544237	256.518227186467	19.668064398495044	0.059142845168893114	0.17923520743034996	-0.11460824256996636	9	True	15	True	17	True	22	True
29	648518346349537516	1	2	2.0	2.0	0.0	2	989	494.5	494.5	6642.25	576	4	4	1.0	1.0	0.0	1	1365	341.25	335.0	8426.1875	477	70225.71203052535	53570.64112565652	50127.81311601217	35989.378168641124	53.57064112565652	50.12781311601217	35.989378168641124	3	460.3378378378378	693.8210430118719	74	0.10665574465537477	264.56350133733645	50.12781311601217	0.016063649803613005	-0.0786828233000225	0.066343431263191	2	True	5	True	7	True	12	True
30	648518346349537657	3	8	2.6666666666666665	2.0	2.8888888888888893	5	2247	280.875	250.5	15569.609375	542	9	12	1.3333333333333333	1.0	0.2222222222222222	2	3838	319.8333333333333	230.5	54790.30555555556	879	61616.71435673123	65630.62339741003	54498.99672321763	18719.117239254745	65.63062339741003	54.49899672321763	18.719117239254746	3	462.5047619047619	654.2216649348871	105	0.16049606062870198	273.1271950471161	54.49899672321763	0.10948019439113085	0.22192519454417203	0.03381385304138173	5	True	7	True	9	True	12	True
31	648518346349537716	2	4	2.0	2.0	1.0	3	1452	363.0	358.0	28015.5	602	1	1	1.0	1.0	0.0	1	203	203.0	203.0	0.0	203	57812.40073205622	125231.94308826269	20580.733696826588	45828.823194623226	125.2319430882627	20.580733696826588	45.828823194623226	3	330.35135135135135	584.918975575614	74	0.12651324899688407	257.88189705386577	20.580733696826588	-0.11188458327368582	-4.585262530834606e-05	-0.05584443161188132	3	True	5	True	5	True	9	True
32	648518346349537717	4	9	2.25	2.0	1.1875	4	3801	422.3333333333333	318.0	94492.22222222223	1156	0	0				0	0				0	58098.83778350653	62060.249424836395	25162.994683664	64082.12215367012	62.06024942483639	25.162994683664	64.08212215367011	2	388.63529411764705	661.3596531528407	85	0.1285231108290128	252.11317192661747	25.162994683664	-0.11544451590397237	0.0036408424170005383	0.015254171373512107	10	True	10	True	15	False	19	False
33	648518346349537718	1	1	1.0	1.0	0.0	1	673	673.0	673.0	0.0	673	5	5	1.0	1.0	0.0	1	1964	392.8	412.0	29110.96	631	52004.84378890599	134220.87504126556	92385.46641557923	52975.30397511817	134.22087504126557	92.38546641557923	52.97530397511817	3	506.34285714285716	658.5274912086272	70	0.10629776423080778	286.0028365633243	92.38546641557923	0.16802975733384262	-0.10947602082755982	0.06860286944318328	2	True	3	True	3	True	3	False
34	648518346349537818	1	4	4.0	4.0	0.0	4	1018	254.5	242.0	17989.25	442	3	3	1.0	1.0	0.0	1	651	217.0	155.0	10586.0	362	73248.54991933369	172967.94226402132	60440.223599004705	19538.93384376957	172.9679422640213	60.4402235990047	19.53893384376957	3	380.1463414634146	628.4358653331037	82	0.1304826864974292	253.42920243230145	60.4402235990047	0.037008878869576774	0.01549183823190367	-0.01875554015066842	7	True	10	True	12	True	19	True
35	648518346349537860	4	18	4.5	5.0	0.75	5	4605	255.83333333333334	193.0	29126.805555555555	586	6	7	1.1666666666666667	1.0	0.13888888888888887	2	1796	256.57142857142856	234.0	21504.5306122449	532	91662.35180048615	26450.7848934769	28992.02447005533	41944.899013113914	26.4507848934769	28.99202447005533	41.94489901311391	2	414.07865168539325	654.6195941343611	89	0.13595682255385208	295.05201798312413	28.99202447005533	-0.025453671252153094	0.07170670174906374	0.0766413461803563	7	True	11	True	14	True	16	True
36	648518346349537883	7	16	2.2857142857142856	2.0	1.918367346938775	5	3695	230.9375	232.0	10019.68359375	372	6	6	1.0	1.0	0.0	1	1818	303.0	284.0	27720.666666666668	569	72189.1237762724	23336.73903297051	19801.711382854963	64752.86715821393	23.33673903297051	19.80171138285496	64.75286715821393	3	414.39622641509436	687.853190852451	106	0.15410265069590656	241.0400920664348	19.80171138285496	-0.07337852397608453	0.18335289568709637	0.01830168793811829	10	True	14	False	16	False	19	False
37	648518346349537913	7	10	1.4285714285714286	1.0	0.5306122448979591	3	3746	374.6	381.5	25075.239999999998	658	5	5	1.0	1.0	0.0	1	1046	209.2	223.0	6450.96	300	72743.61756558373	69740.24276004708	27130.100076542527	50538.317842944576	69.74024276004708	27.130100076542526	50.53831784294458	3	369.78723404255317	695.9557854068753	94	0.13506605156683188	300.5703753989441	27.130100076542526	-0.05834813816555735	0.050137589245980545	0.13204589299601074	7	True	11	True	11	True	16	True
38	648518346349537978	3	3	1.0	1.0	0.0	1	294	98.0	109.0	854.0	127	7	7	1.0	1.0	0.0	1	2200	314.2857142857143	364.0	14386.775510204081	453	77271.04128072422	165294.3191387707	16702.81470610827	24012.79203253724	165.2943191387707	16.70281470610827	24.01279203253724	3	464.3375	679.612358896688	80	0.11771416301180199	302.5795933957357	16.70281470610827	-0.06259780143204029	-0.004457428545063364	0.11479203076053228	8	True	10	True	11	True	14	True
39	648518346349538053	2	3	1.5	1.5	0.25	2	477	159.0	184.0	2672.6666666666665	206	2	2	1.0	1.0	0.0	1	454	227.0	227.0	30276.0	401	69498.54620924982	105167.03529676876	46503.075168595096	16875.81952239814	105.16703529676876	46.503075168595096	16.87581952239814	3	383.9277108433735	632.4643296918879	83	0.13123269740830187	240.45085718327203	46.503075168595096	-0.020201696901860435	0.026054667848482062	-0.03689022614298103	5	True	6	True	8	True	16	True
40	648518346349538056	4	6	1.5	1.0	0.75	3	1625	270.8333333333333	238.5	15685.805555555557	467	7	7	1.0	1.0	0.0	1	2008	286.85714285714283	188.0	29429.265306122452	592	55838.03341879748	94503.1763826554	2002.1043657741393	19266.664306812192	94.5031763826554	2.002104365774139	19.266664306812192	3	447.675	628.1057373145306	80	0.12736709004130486	257.3367348728068	2.002104365774139	-0.10725550980842065	0.07183302029618316	-0.018983815470371413	5	True	7	True	13	True	21	True
41	648518346349538070	3	4	1.3333333333333333	1.0	0.2222222222222222	2	1142	285.5	279.5	31864.25	494	1	1	1.0	1.0	0.0	1	829	829.0	829.0	0.0	829	54563.81848552555	221337.49501439277	39853.57992399167	69549.08506058832	221.33749501439277	39.85357992399167	69.54908506058831	3	422.40677966101697	557.0199569893143	59	0.10592080096895314	236.59861951575158	39.85357992399167	-0.03973378118579988	-0.08539494409482183	-0.12029842272537514	4	True	4	True	6	False	12	False
42	648518346349538098	4	11	2.75	2.5	0.6875	4	3081	280.09090909090907	295.0	20498.264462809915	545	1	1	1.0	1.0	0.0	1	157	157.0	157.0	0.0	157	70711.99437158297	9908.39706855145	48864.69674045572	53935.62743850232	9.90839706855145	48.86469674045572	53.93562743850232	3	497.46067415730334	698.6436551860305	89	0.12738969192570943	269.08618652798344	48.86469674045572	-0.029913277983257602	-0.01506259391126618	0.08404100606682155	10	True	11	True	14	True	14	True
43	648518346349538112	2	3	1.5	1.5	0.25	2	1181	393.6666666666667	221.0	66429.55555555555	758	5	5	1.0	1.0	0.0	1	1550	310.0	239.0	33736.4	604	68593.23382231151	102302.64079435338	53968.14218700089	61516.98032967154	102.30264079435338	53.96814218700089	61.51698032967154	3	460.72727272727275	671.0333655898391	88	0.13114101997394406	287.99047894166034	53.96814218700089	0.03350189260450678	0.02230328753870449	0.08449528408362322	5	False	7	False	9	False	12	False
44	648518346349538157	4	12	3.0	3.0	2.0	5	5051	420.9166666666667	375.0	103297.57638888888	1270	3	4	1.3333333333333333	1.0	0.2222222222222222	2	1042	260.5	178.0	47128.25	613	73611.65598315863	69920.21893263725	3974.6369895555254	34854.107664243085	69.92021893263724	3.9746369895555254	34.85410766424309	3	420.2584269662921	708.2064124752862	89	0.12566957659834205	291.14049768561824	3.9746369895555254	-0.14342488277680185	0.019238911243933378	0.12768603821669186	6	True	6	True	10	True	13	True
45	648518346349538192	5	7	1.4	1.0	0.6400000000000002	3	4152	593.1428571428571	626.0	15120.69387755102	728	6	6	1.0	1.0	0.0	1	1950	325.0	218.5	41861.666666666664	727	76818.36113908153	176597.80648601876	31812.671158508427	20807.28503050685	176.59780648601875	31.812671158508426	20.80728503050685	2	392.8953488372093	693.4129276995897	86	0.12402422361132869	309.0100688966322	31.812671158508426	-0.028124703299512815	0.0018818288907003938	0.1425868584064134	6	True	11	True	16	True	24	True
46	648518346349538209	5	18	3.6	4.0	2.64	6	4899	272.1666666666667	231.5	15945.805555555553	511	0	0				0	0				0	38517.83474189903	83011.03392206485	44128.33314338539	52020.288849611214	83.01103392206484	44.12833314338539	52.02028884961121	3	559.5176470588235	634.5203183027292	85	0.13395946126258887	337.0526436003488	44.12833314338539	-0.05635417921548971	-0.03623711433318421	0.13779003805098627	9	True	11	True	13	True	18	True
47	648518346349538235	3	4	1.3333333333333333	1.0	0.2222222222222222	2	865	216.25	229.0	6210.6875	312	0	0				0	0				0	77667.47667871493	97962.18238056725	28627.369558931212	31547.391041336825	97.96218238056724	28.62736955893121	31.547391041336827	3	496.7567567567568	574.9529582379514	74	0.12870618185318422	204.12819945951927	28.62736955893121	-0.09450424678539268	0.02660159356322679	-0.15977676124738008	5	True	7	True	8	True	15	True
48	648518346349538250	7	16	2.2857142857142856	2.0	1.0612244897959184	4	4128	258.0	208.0	27926.375	701	4	4	1.0	1.0	0.0	1	1489	372.25	200.0	134478.1875	993	67515.25060178593	138162.38386502303	11805.86825572353	71124.87793482386	138.16238386502303	11.80586825572353	71.12487793482386	2	446.438202247191	618.9655128772083	89	0.14378830184946995	264.0748374104875	11.80586825572353	-0.11419273182070604	0.10442187728721845	-0.013101232307231536	9	True	13	True	15	False	17	False
49	648518346349538291	5	13	2.6	3.0	1.0400000000000003	4	3846	295.84615384615387	256.0	53699.053254437895	1044	8	9	1.125	1.0	0.109375	2	2067	229.66666666666666	222.0	19090.222222222223	455	54600.29179634534	68585.1923077364	13224.846289114823	73224.11590165622	68.5851923077364	13.224846289114822	73.22411590165622	2	397.89473684210526	537.6312551207483	76	0.14136082914846707	239.556710034518	13.224846289114822	-0.042513595295462205	0.1467226480736995	-0.148030195564665	10	True	12	True	14	True	17	True
50	648518346349538336	5	18	3.6	3.0	5.840000000000001	8	4765	264.72222222222223	250.5	11661.867283950616	509	6	6	1.0	1.0	0.0	1	1510	251.66666666666666	199.5	25871.555555555562	562	77151.03708488471	63172.38809693299	53245.43084418605	64376.05454084361	63.17238809693299	53.245430844186046	64.37605454084361	3	472.1195652173913	631.3232935771736	92	0.14572565425031928	276.66611627527874	53.245430844186046	0.042370634847083866	0.09929514799940324	0.021761572287894246	8	False	8	False	12	False	17	False
51	648518346349538365	1	7	7.0	7.0	0.0	7	1781	254.42857142857142	201.0	23370.816326530614	538	7	7	1.0	1.0	0.0	1	1587	226.71428571428572	225.0	25478.204081632655	534	63326.872856740774	35349.04932372141	55849.21004742393	37995.06826486287	35.34904932372141	55.849210047423924	37.99506826486287	3	442.36507936507934	586.8364306953515	63	0.10735529817968242	247.1589544377093	55.849210047423924	0.07877867064695297	-0.04097039511874749	-0.07710597785432245	3	True	6	True	7	True	16	True
52	648518346349538368	5	10	2.0	2.0	1.2	4	1582	158.2	142.0	4309.960000000001	296	3	3	1.0	1.0	0.0	1	844	281.3333333333333	326.0	26608.222222222223	455	81137.10825383276	22528.018077989196	41940.49049475102	63347.00652228715	22.528018077989195	41.940490494751025	63.347006522287145	3	462.63513513513516	634.2607010803366	74	0.11667126762537196	285.15444781259043	41.940490494751025	-0.02135479253464102	-0.05143473731768252	0.04245366576237451	11	True	13	True	14	True	22	True
53	648518346349538378	4	12	3.0	2.0	5.5	7	2033	169.41666666666666	171.0	5628.743055555556	314	3	3	1.0	1.0	0.0	1	308	102.66666666666667	107.0	262.88888888888886	120	80528.44411699785	57384.25455681526	29370.606854308862	25033.32654767888	57.38425455681526	29.37060685430886	25.03332654767888	2	351.12359550561797	677.8939812979834	89	0.13128896620322414	269.3632314598975	29.37060685430886	-0.07000882191575267	0.03120124003253668	0.06003631597373685	6	True	7	True	7	True	14	True
54	648518346349538387	4	13	3.25	3.0	1.6875	5	3257	250.53846153846155	173.0	41751.94082840237	815	4	4	1.0	1.0	0.0	1	583	145.75	135.0	2486.1875	225	79071.19388620136	33912.6050209738	19002.86425451326	68562.09660403836	33.9126050209738	19.00286425451326	68.56209660403836	2	378.7971014492754	645.1742715788331	69	0.106947848107996	255.3814090937754	19.00286425451326	-0.08157050698850812	-0.05269338308991184	-0.0009861566058360592	8	True	10	True	13	True	16	True
55	648518346349538410	4	8	2.0	2.0	0.5	3	2378	297.25	262.0	53018.1875	803	4	4	1.0	1.0	0.0	1	704	176.0	183.5	2576.5	238	82203.2471787702	185248.403265386	44711.56730484305	33331.80682310529	185.248403265386	44.711567304843044	33.33180682310529	3	421.98214285714283	580.589454161612	56	0.09645369821755653	234.5400576788977	44.711567304843044	0.011745065119534567	-0.0996227743906011	-0.10242830906662719	9	True	14	True	18	True	22	True
56	648518346349538440	4	15	3.75	4.0	3.6875	6	3781	252.06666666666666	217.0	13468.195555555554	452	10	10	1.0	1.0	0.0	1	3813	381.3	350.5	30720.210000000003	666	72380.38607306933	104630.33264986187	45053.803186633624	45403.29944504648	104.63033264986187	45.05380318663362	45.403299445046486	3	515.98	626.4484919458071	100	0.1596300434683636	327.3100429671218	45.05380318663362	0.055955376241362216	0.16998288954053456	0.10118790104701025	5	True	6	True	6	True	10	True
57	648518346349538466	2	2	1.0	1.0	0.0	1	276	138.0	138.0	1764.0	180	3	3	1.0	1.0	0.0	1	491	163.66666666666666	119.0	11248.222222222224	310	65457.10431150428	114155.44050735817	42012.202884294005	55133.09835957035	114.15544050735818	42.012202884294005	55.133098359570354	3	405.2121212121212	630.4878635979351	66	0.1046808413144785	275.70151376561427	42.012202884294005	-0.0168316872468869	-0.09762310807388326	0.021825119743345105	2	True	3	False	4	False	15	False
58	648518346349538478	1	2	2.0	2.0	0.0	2	534	267.0	267.0	40804.0	469	5	5	1.0	1.0	0.0	1	1615	323.0	234.0	66065.6	824	79541.73835052372	130947.36820110655	56439.08471963694	46798.80999061044	130.94736820110654	56.439084719636945	46.79880999061044	3	409.5194805194805	650.1494773775715	77	0.11843430269387509	250.23638522980536	56.439084719636945	0.04892391181502465	-0.01331563637869013	-0.0042457282342701465	2	True	5	True	7	True	14	True
59	648518346349538527	5	6	1.2	1.0	0.16000000000000006	2	2017	336.1666666666667	329.0	7959.138888888888	482	3	3	1.0	1.0	0.0	1	1106	368.6666666666667	288.0	77179.55555555555	742	48560.669120766855	69363.04665713059	48383.891521547455	41746.71451391638	69.36304665713058	48.383891521547454	41.74671451391637	3	470.2112676056338	710.087405495413	71	0.09998769088217357	283.15201758067565	48.383891521547454	-0.0012349126239008259	-0.12792957625751536	0.11625739882435944	8	True	10	True	13	True	15	True
60	648518346349538711	7	14	2.0	1.0	2.0	5	4408	314.85714285714283	198.0	65592.83673469386	1047	5	5	1.0	1.0	0.0	1	2154	430.8	325.0	54318.56	781	66893.46824267719	183270.2636927127	49822.484918264934	7089.424224822826	183.2702636927127	49.822484918264934	7.089424224822825	3	478.1	695.4040405254822	80	0.11504103418718704	287.624442187838	49.822484918264934	0.02285969700999983	-0.04560396755548226	0.10813285796478173	11	True	12	True	13	True	15	True
61	648518346349538718	3	7	2.3333333333333335	2.0	1.5555555555555554	4	3570	510.0	426.0	73426.0	970	3	3	1.0	1.0	0.0	1	1312	437.3333333333333	526.0	19333.55555555556	545	58586.07265822807	101572.87228016998	9999.249435369886	74875.41351826367	101.57287228016997	9.999249435369887	74.87541351826367	3	324.4307692307692	695.7902359319766	65	0.09341895968536512	278.8551669320241	9.999249435369887	-0.12351939129086029	-0.13101967299802353	0.09208298535817173	7	True	7	True	8	False	11	False
62	648518346349538787	5	14	2.8	2.0	3.3599999999999994	5	3725	266.07142857142856	279.5	7089.20918367347	395	9	10	1.1111111111111112	1.0	0.09876543209876544	2	3253	325.3	327.0	13596.210000000001	514	82778.43262190302	141542.5291549996	9484.856719848525	31340.4139977468	141.54252915499958	9.484856719848525	31.3404139977468	3	480.49557522123894	702.8744580749191	113	0.16076839711815988	277.0971709926002	9.484856719848525	-0.06597586793788517	0.23627052626044479	0.09375879022730367	7	True	8	True	8	True	12	True
63	648518346349539068	2	2	1.0	1.0	0.0	1	494	247.0	247.0	1521.0	286	2	2	1.0	1.0	0.0	1	252	126.0	126.0	5041.0	197	83812.95422185719	48399.169810158084	31024.78263873706	38551.03699988198	48.399169810158085	31.024782638737058	38.55103699988198	2	459.728813559322	641.3180316483147	59	0.09199803699321893	270.9471767482478	31.024782638737058	-0.061244996203174605	-0.15233063976368263	0.024970155925338067	4	True	5	True	9	True	15	True
64	648518346349539070	1	1	1.0	1.0	0.0	1	377	377.0	377.0	0.0	377	7	9	1.2857142857142858	1.0	0.20408163265306126	2	2279	253.22222222222223	156.0	21230.172839506173	500	61620.97401801725	158503.48567624186	65588.31338332663	0.0	158.50348567624187	65.58831338332664	0.0	3	436.3376623376623	713.8598729865329	77	0.10786430630686622	269.4484601094139	65.58831338332664	0.12231290496669064	-0.04012715522192319	0.09076509988227574	3	True	4	True	5	True	9	True
65	648518346349539071	5	14	2.8	2.0	4.959999999999999	7	4305	307.5	298.0	24957.678571428572	613	7	8	1.1428571428571428	1.0	0.12244897959183676	2	1556	194.5	145.0	13755.75	462	77020.56091559846	204020.32065802335	30971.45767866171	48264.057824991054	204.02032065802337	30.97145767866171	48.264057824991056	3	458.0	685.9525040080682	89	0.12974659248266726	279.039560434998	30.97145767866171	-0.007560748814879154	0.06360349591607596	0.08006396464305196	6	True	7	True	9	True	12	True
66	648518346349539095	1	1	1.0	1.0	0.0	1	1100	1100.0	1100.0	0.0	1100	8	8	1.0	1.0	0.0	1	2740	342.5	370.0	21036.0	558	43562.49191239001	86489.76672195876	85120.45036386544	52766.474125374276	86.48976672195876	85.12045036386544	52.76647412537427	3	470.625	677.9774953618781	104	0.1533974220552687	281.03346873334607	85.12045036386544	0.16301908695943793	0.13370935476719914	0.07868425604990782	1	True	1	True	2	True	5	False
67	648518346349539100	1	6	6.0	6.0	0.0	6	2467	411.1666666666667	357.5	32135.13888888889	786	5	6	1.2	1.0	0.16000000000000006	2	1326	221.0	208.0	6276.333333333333	342	62141.166246593115	173381.8440588743	87892.1823166417	47388.54955737991	173.3818440588743	87.89218231664171	47.38854955737991	3	468.17977528089887	715.335270883372	89	0.12441718397317854	293.6555682109716	87.89218231664171	0.15414666193051654	-0.020610957416521268	0.14069279614684055	1	True	1	True	2	True	3	False
68	648518346349539333	5	14	2.8	2.0	2.16	5	4542	324.42857142857144	362.0	29842.530612244904	585	5	5	1.0	1.0	0.0	1	1476	295.2	220.0	30867.76	543	57982.38331095614	118178.3286705318	6903.548051143996	70927.28190020735	118.1783286705318	6.903548051143996	70.92728190020735	3	383.75308641975306	637.645606915305	81	0.12702980953926463	261.1321737191354	6.903548051143996	-0.11524748893929203	0.04734611918078195	8.088139942492559e-05	8	True	8	True	14	True	16	True
69	648518346349539366	2	6	3.0	3.0	4.0	5	2260	376.6666666666667	340.5	47600.55555555556	772	5	5	1.0	1.0	0.0	1	772	154.4	130.0	5325.039999999999	251	57620.949416532225	111018.72570367588	78015.43628064488	36058.36613696115	111.01872570367588	78.01543628064488	36.05836613696115	3	485.5	654.6267939903103	84	0.12831738751170543	231.19152102672274	78.01543628064488	0.11702828032964661	0.028142550677446008	-0.03202820251417848	2	True	2	True	2	True	9	True
70	648518346349539414	2	3	1.5	1.5	0.25	2	623	207.66666666666666	209.0	1803.5555555555557	259	0	0				0	0				0	67297.57737497972	180051.70498887677	74752.01255904033	38130.22452669291	180.05170498887676	74.75201255904034	38.130224526692906	3	322.37735849056605	587.6913972384883	53	0.09018338578553722	245.84666478490954	74.75201255904034	0.06454454668935296	-0.1876936748177664	-0.06941932956668222	7	True	9	True	9	True	16	True
71	648518346349539423	1	1	1.0	1.0	0.0	1	153	153.0	153.0	0.0	153	2	2	1.0	1.0	0.0	1	269	134.5	134.5	12.25	138	77565.07498483054	191512.7829222557	51637.48405414904	44156.64019114751	191.5127829222557	51.63748405414904	44.15664019114751	3	318.82142857142856	573.564375745851	56	0.09763507352976514	215.21709446873706	51.63748405414904	0.01234510607271913	-0.10543840315599512	-0.14123167408154683	8	True	9	True	13	True	16	True
72	648518346349539437	6	8	1.3333333333333333	1.0	0.2222222222222222	2	3553	444.125	376.5	30331.859375	839	0	0				0	0				0	88783.8177348472	90036.13936953014	16617.073246227315	15741.041916828624	90.03613936953013	16.617073246227314	15.741041916828625	3	352.4909090909091	524.0760448358205	55	0.1049466018185015	245.3888145706688	16.617073246227314	-0.1248366916437885	-0.08924967115246078	-0.13828898254244307	12	True	14	True	16	True	22	True
73	648518346349539448	3	9	3.0	3.0	0.6666666666666666	4	1583	175.88888888888889	189.0	6616.320987654321	290	3	3	1.0	1.0	0.0	1	577	192.33333333333334	90.0	20944.22222222222	397	52085.17479721734	49309.24664005573	69633.02118344072	46070.70591659236	49.30924664005573	69.63302118344072	46.07070591659236	3	418.01408450704224	662.801079688241	71	0.10712112906242696	282.8431369203094	69.63302118344072	0.06993201092169966	-0.10834382873791548	0.06870044990312599	4	True	6	True	7	True	11	True
74	648518346349539462	6	22	3.6666666666666665	3.5	4.222222222222222	6	5100	231.8181818181818	186.0	44987.14876033058	1099	2	2	1.0	1.0	0.0	1	149	74.5	74.5	90.25	84	72416.84293795364	33201.27690688922	15700.48949858488	42166.91523016787	33.20127690688922	15.700489498584881	42.16691523016787	2	554.546875	629.4184212186668	64	0.10168116763421785	328.1823071903962	15.700489498584881	-0.11587940434399806	-0.13478314350962692	0.11331753704706048	6	True	9	True	10	True	11	True
75	648518346349539464	2	3	1.5	1.5	0.25	2	745	248.33333333333334	249.0	11266.88888888889	378	6	6	1.0	1.0	0.0	1	1704	284.0	268.0	26382.666666666668	493	83995.23111188553	174486.08691770007	65159.786862672656	48566.62705088375	174.48608691770008	65.15978686267266	48.566627050883746	3	349.5217391304348	641.3597263791695	69	0.10758393014407558	259.16240640279227	65.15978686267266	0.09264990074527019	-0.06211061416268291	0.0014768924263208584	3	True	6	True	8	True	16	True
76	648518346349539486	3	6	2.0	2.0	0.6666666666666666	3	2002	333.6666666666667	221.5	92381.55555555555	950	5	5	1.0	1.0	0.0	1	1333	266.6	279.0	11956.24	407	68894.7405883593	191703.26248537633	43382.32784055508	49969.54145946385	191.7032624853763	43.38232784055508	49.96954145946385	3	385.8072289156627	706.6365719121096	83	0.11745783235561634	283.70675890946586	43.38232784055508	0.0002397790853172826	-0.028298394651461802	0.1127696752817364	7	True	10	True	11	True	19	True
77	648518346349539517	3	4	1.3333333333333333	1.0	0.2222222222222222	2	713	178.25	150.0	2451.6875	264	5	5	1.0	1.0	0.0	1	1249	249.8	224.0	4112.96	328	71108.0619821761	59048.93924959659	36153.279810937966	55891.832860970055	59.048939249596586	36.15327981093797	55.891832860970055	3	453.11764705882354	588.4720634250293	68	0.1155534888168283	235.7516308480537	36.15327981093797	-0.010822047899637477	-0.00590791585710511	-0.09448453047121434	7	True	9	True	12	True	17	True
78	648518346349539539	2	5	2.5	2.5	0.25	3	998	199.6	191.0	7628.24	306	0	0				0	0				0	74453.94088306383	176449.1879227453	49607.075332974026	24377.75579129064	176.4491879227453	49.60707533297403	24.377755791290642	2	377.0625	553.4671496047589	48	0.08672601442430267	245.80673999093773	49.60707533297403	-0.01419777966107874	-0.18498162417863287	-0.1047596184274843	9	True	12	True	16	True	21	True
79	648518346349539560	4	12	3.0	2.0	5.5	7	4938	411.5	290.5	127764.41666666667	1456	3	3	1.0	1.0	0.0	1	1035	345.0	251.0	18434.666666666668	537	72411.9837316261	77301.44810533954	13245.91982242561	25852.880005630206	77.30144810533955	13.245919822425611	25.852880005630205	2	409.1730769230769	662.5334814590127	104	0.15697319895588388	290.95638665767	13.245919822425611	-0.13023989447747078	0.1401185836507724	0.0822873656313922	5	True	8	True	13	True	19	True
80	648518346349539572	2	4	2.0	2.0	1.0	3	1704	426.0	417.0	14435.0	603	1	1	1.0	1.0	0.0	1	260	260.0	260.0	0.0	260	63484.77141892405	74324.99135457893	65601.54367025377	48824.74606889081	74.32499135457893	65.60154367025378	48.82474606889081	2	471.0821917808219	640.0607290306097	73	0.1140516777377681	249.75136191340962	65.60154367025378	0.03481997608159743	-0.07429015683268385	-0.01087092017396647	6	True	11	True	12	True	14	True
81	648518346349539575	6	12	2.0	1.5	2.0	5	2734	227.83333333333334	231.5	6557.638888888888	346	1	1	1.0	1.0	0.0	1	90	90.0	90.0	0.0	90	65375.72103069511	121750.12844237761	30414.335421391705	15565.22695305389	121.75012844237762	30.414335421391705	15.565226953053891	3	413.0886075949367	695.9348140109228	79	0.11351637884688448	259.9540898016817	30.414335421391705	-0.08532304147369256	-0.060561484970343034	0.06335100174543766	11	True	13	True	14	True	21	True
82	648518346349539579	2	6	3.0	3.0	4.0	5	1767	294.5	264.5	10488.583333333334	431	4	5	1.25	1.0	0.1875	2	1414	282.8	221.0	23604.16	557	50850.91177013951	154042.30824001564	59350.30821802237	64320.90352812018	154.04230824001564	59.35030821802237	64.32090352812018	3	375.27777777777777	654.4295110804285	72	0.11001948839552149	278.6458739186208	59.35030821802237	0.05939720541889137	-0.06865319030359632	0.050183715260356934	3	True	5	False	7	False	9	False
83	648518346349539593	1	6	6.0	6.0	0.0	6	1792	298.6666666666667	292.0	19105.888888888887	530	2	2	1.0	1.0	0.0	1	317	158.5	158.5	506.25	181	67609.37202683785	95572.69225525725	59530.353357043234	26028.644671202375	95.57269225525725	59.53035335704323	26.028644671202375	3	426.8	592.106913158743	65	0.1097774718643989	247.89911301498879	59.53035335704323	0.031815602481013006	-0.07900943375883045	-0.06485201636152224	3	True	5	True	6	True	11	True
84	648518346349539599	4	4	1.0	1.0	0.0	1	915	228.75	197.5	16724.1875	435	4	4	1.0	1.0	0.0	1	531	132.75	113.0	5180.1875	245	77659.89956720282	164761.36906312435	57156.02256405639	29502.19949587201	164.76136906312436	57.156022564056386	29.50219949587201	3	338.6578947368421	601.7812782130549	76	0.12629173214839184	250.28798810820098	57.156022564056386	0.04151721825720707	0.00927455014648906	-0.05339652549396276	11	True	13	True	15	True	20	True
85	648518346349539601	2	3	1.5	1.5	0.25	2	417	139.0	143.0	1298.6666666666667	181	6	6	1.0	1.0	0.0	1	1321	220.16666666666666	165.5	36603.1388888889	618	47192.51906008587	170082.7887270283	90346.86100915636	9753.101793417642	170.0827887270283	90.34686100915636	9.753101793417642	3	530.3225806451613	604.9157567857758	93	0.15374041584592898	260.94904862188275	90.34686100915636	0.16464199319829934	0.11762619033209172	-0.03275620900922833	2	True	3	True	4	True	7	True
86	648518346349539653	5	22	4.4	5.0	3.04	6	7478	339.90909090909093	327.0	42600.900826446275	1099	4	5	1.25	1.0	0.1875	2	1645	329.0	342.0	12092.8	478	74524.3945392023	163992.0163424196	27767.119684993	31090.613646313835	163.99201634241962	27.767119684993	31.090613646313834	3	444.96039603960395	718.4620897204609	101	0.14057805059595707	278.42452473455626	27.767119684993	-0.05906200117422293	0.08934024104584626	0.11725791635130262	8	True	11	True	11	True	18	True
87	648518346349539768	2	4	2.0	2.0	1.0	3	1268	317.0	356.0	28910.0	505	3	3	1.0	1.0	0.0	1	460	153.33333333333334	167.0	4413.555555555556	227	46426.60103960791	171302.99495808297	38990.949158840376	72868.2649137667	171.30299495808296	38.99094915884038	72.86826491376671	3	410.6025641025641	685.9640063139344	78	0.11370859007477276	249.9146153128877	38.99094915884038	-0.032887863369160435	-0.040869443928924706	0.0335216700542188	3	True	3	True	4	False	7	False
88	648518346349539789	3	5	1.6666666666666667	2.0	0.2222222222222222	2	1015	203.0	201.0	2985.2	261	3	5	1.6666666666666667	1.0	0.888888888888889	3	1136	227.2	222.0	10800.56	412	70586.48738706409	129084.44950896036	37063.32974447802	29515.560879732682	129.08444950896035	37.06332974447802	29.515560879732682	2	407.01428571428573	564.4016056387944	70	0.124025160985808	232.22555864913585	37.06332974447802	-0.00803159158702784	0.030366011649935	-0.12610241238749312	7	True	8	True	14	True	16	True
89	648518346349539804	1	1	1.0	1.0	0.0	1	215	215.0	215.0	0.0	215	2	2	1.0	1.0	0.0	1	432	216.0	216.0	23716.0	370	71405.18583274068	200016.23153490335	65224.46768724744	55624.76772060827	200.01623153490334	65.22446768724744	55.624767720608276	3	464.3454545454546	544.7567657274203	55	0.10096249089546934	238.21242566896885	65.22446768724744	0.057183908017828695	-0.11295670413775788	-0.12965522496193113	4	True	6	False	8	False	13	False
90	648518346349539809	3	7	2.3333333333333335	2.0	0.22222222222222224	3	2228	318.2857142857143	328.0	6147.061224489795	424	3	3	1.0	1.0	0.0	1	371	123.66666666666667	77.0	5462.88888888889	228	77415.74597109001	184661.76930195978	35483.889536787116	10762.131193272224	184.66176930195977	35.48388953678712	10.762131193272223	3	470.6	725.8770251372458	65	0.08954684850055705	310.26544652413554	35.48388953678712	-0.04254857567878927	-0.18400478125352082	0.1785663195971972	11	True	13	True	15	True	21	True
91	648518346349539819	3	11	3.6666666666666665	3.0	2.8888888888888893	6	2768	251.63636363636363	178.0	26993.867768595042	547	6	7	1.1666666666666667	1.0	0.13888888888888887	2	2352	336.0	310.0	20455.14285714286	650	66119.70118063957	157024.5443317034	74860.34418038794	28132.51265868305	157.0245443317034	74.86034418038794	28.132512658683048	3	370.8953488372093	711.2127684040677	86	0.12092021378212947	274.9994792782983	74.86034418038794	0.1253394757690296	-0.0083958959532049	0.1015494318150474	6	True	6	True	9	True	15	True
92	648518346349539825	4	6	1.5	1.0	0.75	3	1270	211.66666666666666	188.5	24800.555555555562	543	1	1	1.0	1.0	0.0	1	381	381.0	381.0	0.0	381	65423.92555299494	129233.61302636896	27531.108833972743	57146.8583042258	129.23361302636894	27.531108833972745	57.1468583042258	3	363.25454545454545	590.8658061313928	55	0.09308374156918038	226.27094216701158	27.531108833972745	-0.07870275595364869	-0.12606401047161364	-0.10388121576976873	8	True	11	True	13	True	19	True
93	648518346349539840	4	14	3.5	3.5	3.25	6	4310	307.85714285714283	301.5	22523.979591836738	538	6	6	1.0	1.0	0.0	1	2367	394.5	398.5	23995.583333333332	662	76971.28532743188	46708.774097920425	31828.03246472057	56962.11866812477	46.708774097920426	31.82803246472057	56.96211866812477	3	530.5977011494252	661.4878221663296	87	0.13152169561501625	253.9474865802737	31.82803246472057	-0.02519659180445437	0.06630015192183845	0.012432268106378748	6	True	7	True	7	True	13	True
94	648518346349539845	2	4	2.0	2.0	1.0	3	1293	323.25	331.5	7306.1875	433	3	3	1.0	1.0	0.0	1	911	303.6666666666667	142.0	72868.22222222223	684	68010.98990750869	184983.9100934302	41862.17043842297	61673.67253167896	184.9839100934302	41.862170438422964	61.67367253167896	3	378.4920634920635	612.9971953734287	63	0.1027737165446921	227.32794472956198	41.862170438422964	-0.01322971903751894	-0.0767348307194729	-0.08137862707831306	5	True	6	True	11	True	14	True
95	648518346349539852	1	1	1.0	1.0	0.0	1	72	72.0	72.0	0.0	72	4	4	1.0	1.0	0.0	1	917	229.25	171.0	11828.1875	417	37187.05055806807	153945.14063586819	89401.09549725559	9231.49306077011	153.9451406358682	89.4010954972556	9.23149306077011	3	418.64406779661016	593.7680193371529	59	0.09936540547580194	245.16773211428298	89.4010954972556	0.15572671283790573	-0.12132914816364393	-0.06858262462023167	2	True	2	True	6	True	8	True
96	648518346349539853	6	11	1.8333333333333333	1.5	1.138888888888889	4	3865	351.3636363636364	248.0	116140.95867768597	1279	10	12	1.2	1.0	0.16000000000000003	2	3355	279.5833333333333	260.0	10792.243055555555	457	89450.3228656906	160246.01247574517	43076.293437088694	30338.087753732914	160.24601247574518	43.076293437088694	30.338087753732914	3	480.18367346938777	695.7983537441461	98	0.14084540366135423	310.9791525478736	43.076293437088694	0.0726058127019178	0.12382314254852088	0.14363724053933002	7	True	10	True	15	True	20	True
97	648518346349539856	1	6	6.0	6.0	0.0	6	1752	292.0	240.0	18951.666666666668	527	6	6	1.0	1.0	0.0	1	2024	337.3333333333333	296.5	38942.88888888889	737	47911.27839121169	128509.81991285016	84587.67280317468	41930.89175516986	128.50981991285016	84.58767280317467	41.93089175516986	3	413.0	652.3499292485757	77	0.11803481007301438	242.63410445943444	84.58767280317467	0.15292572566979143	-0.01855615614835249	-0.015329775592083612	1	True	1	True	1	True	4	True
98	648518346349539864	3	4	1.3333333333333333	1.0	0.2222222222222222	2	610	152.5	153.5	5093.25	240	3	3	1.0	1.0	0.0	1	672	224.0	199.0	12372.666666666666	371	70988.44652983849	133975.0399611271	34925.72097790192	52118.31279622798	133.9750399611271	34.92572097790192	52.11831279622798	2	335.8	506.4830777692374	60	0.11846397764021062	224.55680719928677	34.92572097790192	-0.03139141710827603	-0.006427839661188298	-0.19724622945524403	5	True	8	True	10	True	14	True
99	648518346349539892	3	9	3.0	3.0	0.6666666666666666	4	3552	394.6666666666667	407.0	26422.666666666668	639	4	4	1.0	1.0	0.0	1	1493	373.25	329.5	26208.1875	621	72123.85345577804	151215.93926873442	64401.375565469556	15319.515531679397	151.21593926873442	64.40137556546955	15.319515531679397	3	472.2857142857143	713.0859005876297	84	0.11779786969673425	292.3130920136076	64.40137556546955	0.05645630000631746	-0.05367583434539907	0.13661835821019946	7	True	9	True	9	True	13	True
100	648518346349539895	6	13	2.1666666666666665	1.5	2.138888888888889	5	5526	425.0769230769231	411.0	23190.37869822485	781	4	4	1.0	1.0	0.0	1	401	100.25	104.0	1205.1875	135	61684.3103376378	89862.08930871432	38335.63404451273	57612.054485381464	89.86208930871432	38.33563404451273	57.612054485381464	3	551.3068181818181	615.4810873422233	88	0.14297758584264952	248.44584901875498	38.33563404451273	-0.026089841473768294	0.09375650346064038	-0.04328248714366691	7	True	8	True	8	True	16	True
101	648518346349539896	2	3	1.5	1.5	0.25	2	576	192.0	205.0	1072.6666666666667	224	2	2	1.0	1.0	0.0	1	469	234.5	234.5	2352.25	283	79811.72488772072	143024.50896207982	62957.44605320078	38288.85592359357	143.02450896207984	62.957446053200776	38.288855923593566	3	406.09722222222223	604.1378098418535	72	0.11917810609941398	254.0940632762928	62.957446053200776	0.039054920065227	-0.04484510548900895	-0.041628500708333	4	True	6	True	12	True	15	True
102	648518346349539906	3	4	1.3333333333333333	1.0	0.2222222222222222	2	1586	396.5	377.5	37255.25	673	4	5	1.25	1.0	0.1875	2	1269	253.8	204.0	14369.76	429	68552.24391572659	25177.666282155405	49152.750697771786	35196.28272870625	25.177666282155407	49.152750697771786	35.196282728706244	3	367.29896907216494	645.819093297694	97	0.15019686009079836	238.1816359527623	49.152750697771786	0.016410006431347633	0.1363294626764001	-0.029664811078719537	9	True	10	True	10	True	12	True
103	648518346349540017	6	9	1.5	1.5	0.25	2	3235	359.44444444444446	355.0	17525.8024691358	543	3	3	1.0	1.0	0.0	1	375	125.0	107.0	1124.6666666666667	172	73825.21577191912	176045.78078281705	34772.1346954669	45692.226692194905	176.04578078281705	34.772134695466896	45.69222669219491	3	375.04651162790697	686.8562716065483	86	0.12520814551033663	293.2670595938166	34.772134695466896	-0.052265223318433814	-0.012869765655354564	0.11145893767420935	8	True	8	True	11	True	20	True
104	648518346349540051	2	4	2.0	2.0	0.0	2	908	227.0	198.5	22229.5	447	10	12	1.2	1.0	0.16	2	3090	257.5	207.0	28510.083333333332	635	57039.78639644408	205977.22902108182	89113.10334265072	32257.97519008818	205.97722902108183	89.11310334265072	32.25797519008818	3	410.0722891566265	674.0691353494514	83	0.12313277028619785	276.8690319447627	89.11310334265072	0.232265542877214	0.036008003661085274	0.06144081896035291	3	True	3	True	5	True	5	True
105	648518346349540055	1	5	5.0	5.0	0.0	5	1410	282.0	327.0	13578.0	420	8	8	1.0	1.0	0.0	1	1672	209.0	199.0	13868.0	424	52137.73624290776	113572.78155212989	71363.45073475869	10774.280479846733	113.5727815521299	71.36345073475869	10.774280479846734	3	406.0421052631579	689.9483431131615	95	0.1376914676993704	279.0186147559414	71.36345073475869	0.1218522927364911	0.07459816009065366	0.08638782817022217	2	True	2	True	5	True	8	True
106	648518346349540057	9	14	1.5555555555555556	1.0	0.46913580246913583	3	3902	278.7142857142857	278.5	23339.63265306123	729	4	4	1.0	1.0	0.0	1	865	216.25	199.5	12463.6875	389	64378.233853947364	187621.43997041415	23170.856043083186	40114.22181389439	187.62143997041414	23.170856043083187	40.114221813894396	3	314.71084337349396	545.1966571158277	83	0.15223864438032778	244.3098869997079	23.170856043083187	-0.07167860673320497	0.13748542782944054	-0.12664622915330004	9	True	10	True	12	True	17	True
107	648518346349531530	0	0				0	0				0	1	1	1.0	1.0	0.0	1	235	235.0	235.0	0.0	235	59881.587808245255	212333.6231250675	98465.84019853841	47649.209863295415	212.3336231250675	98.46584019853842	47.64920986329542	3	347.06666666666666	582.8209927856159	60	0.10294756150293702	259.5302959891968	98.46584019853842	0.14991167266915156	-0.14744646265827516	-0.05089077851086783	1	True	3	True	3	True	7	False
108	648518346349537687	0	0				0	0				0	2	2	1.0	1.0	0.0	1	962	481.0	481.0	1849.0	524	72437.70120407638	169581.2603815589	22349.044973971846	67475.75676960438	169.5812603815589	22.349044973971846	67.47575676960439	3	449.56666666666666	614.8009441097805	60	0.09759256321064828	273.1188835481247	22.349044973971846	-0.08933001428320445	-0.12331605051397204	0.001597795927565711	3	True	3	True	3	True	5	False
109	648518346349536680	0	0				0	0				0	6	6	1.0	1.0	0.0	1	935	155.83333333333334	138.5	6935.805555555556	292	74530.50433338949	190887.78313812544	71922.49223019785	33148.11705189442	190.88778313812543	71.92249223019785	33.14811705189442	3	274.04545454545456	605.3884313267152	66	0.10902091382116486	219.08110751811105	71.92249223019785	0.1190695682928919	-0.03619162884022235	-0.1058883231164657	3	True	8	True	10	True	16	True
110	648518346349539886	0	0				0	0				0	2	2	1.0	1.0	0.0	1	353	176.5	176.5	6006.25	254	86313.46209745192	97369.48044249252	9262.087131368433	32268.214753579483	97.36948044249253	9.262087131368434	32.268214753579485	3	368.8607594936709	597.6544014040848	79	0.13218341538923378	220.88623011368418	9.262087131368434	-0.13848258982091372	0.062498740460816576	-0.10951488848347701	6	True	6	True	9	True	11	True
111	648518346349539887	0	0				0	0				0	10	10	1.0	1.0	0.0	1	2368	236.8	219.5	12167.960000000001	434	71341.65720923498	123601.77275769738	70685.8836292169	45302.369827236624	123.60177275769739	70.6858836292169	45.302369827236625	2	389.32911392405066	627.0603760697469	79	0.12598467869258725	306.19268275900515	70.6858836292169	0.15069302798749	0.022212954703627948	0.06562252059214027	2	True	2	True	3	True	11	True
112	648518346349539961	0	0				0	0				0	5	7	1.4	1.0	0.24	2	1747	249.57142857142858	132.0	60644.24489795918	830	71401.25599582162	138983.41549902072	59657.15578817751	2648.2287895627305	138.9834154990207	59.657155788177505	2.6482287895627303	3	385.13432835820896	647.4142873069977	67	0.1034886027595947	271.78331939706374	59.657155788177505	0.0863913088167058	-0.07499235990832642	0.02854340370752678	6	True	7	True	8	True	12	True
