# Supplementary material for: Structure and function of axo-axonic inhibition
Source: eLife. 2021 Dec 1;10:e73783. doi: 10.7554/eLife.73783 (PMC8758143; doi:10.7554/eLife.73783)
Supplement: Supplementary file 2. — The first table contains information about all axon initial segment (AIS) synapses and the second contains all AIS and somatic properties. An included readme file describes the files in detail. Note that cell IDs are 64-bit integers and will not display correctly in some programs. [file elife-73783-supp2.zip › SupplementalDataFiles/ais_synapse_data.csv]

	index	id	pre_pt_position	pre_pt_root_id	ctr_pt_position	post_pt_position	post_pt_root_id	size	post_pt_mesh_ind	d_top	d_first	d_previous	d_previous_same_cell	d_closest	d_closest_diff_cell	d_top_skel	ais_len	orientation	syn_per_edge	is_chandelier
0	0	1763448	[96680 53768 1397]	648518346346300466	[96712 53735 1395]	[96658 53764 1399]	648518346349519354	129	620974	27548.015789031982	2873.2537536621094	1256.0131072998047	0.0	1256.0131072998047	1256.0131072998047	13750.678760528564	67622.89357185773	2.5044550714687652	2	True
1	1	2357129	[96736 53958 1430]	648518346346300466	[96754 53986 1428]	[96740 54056 1430]	648518346349519354	524	622178	29760.34792327881	5515.567138671875	3690.8697357177734	3690.8697357177734	2749.297836303711	2749.297836303711	15282.42223739624	67622.89357185773	0.05710391405296291	2	True
2	2	2929296	[96530 53440 1414]	648518346349538682	[96557 53475 1413]	[96556 53510 1415]	648518346349519354	184	615634	25126.56744003296	0.0	0.0	0.0	2506.2246742248535	2506.2246742248535	12576.412357330322	67622.89357185773	-2.5608334039541587	1	True
3	3	3071057	[96732 53638 1400]	648518346349463803	[96760 53691 1399]	[96674 53716 1400]	648518346349519354	558	621885	26926.928295135498	2506.2246742248535	2506.2246742248535	0.0	1256.0131072998047	1256.0131072998047	13628.513576507568	67622.89357185773	2.0464446323714593	1	True
4	4	3227471	[96862 54296 1443]	648518346349538677	[96864 54279 1440]	[96812 54280 1441]	648518346349519354	280	624713	32480.833351135254	8264.864974975586	2749.297836303711	0.0	2749.297836303711	2749.297836303711	16416.358627319336	67622.89357185773	0.6474727259531486	1	True
5	5	3279266	[97102 55406 1462]	648518346349538689	[97087 55441 1462]	[97030 55418 1463]	648518346349519354	91	628607	41561.87147521973	17157.6092338562	9773.16960144043	0.0	9773.16960144043	9773.16960144043	21254.242630004883	67622.89357185773	2.5041533956436033	1	True
6	6	3134531	[53182 61864 1556]	648518346349538665	[53215 61905 1555]	[53162 61938 1555]	648518346349522230	197	166698	32488.078104019165	31929.32861328125	12728.645454406738	0.0	2267.951400756836	2267.951400756836	17126.94932937622	67601.70902399244	0.8602505421239556	4	True
7	7	2353694	[53568 65156 1629]	648518346349538665	[53630 65187 1632]	[53668 65190 1629]	648518346349522230	337	185290	59566.714082717896	59007.96459197998	4587.0484619140625	4587.0484619140625	4351.953308105469	4351.953308105469	30094.435695648193	67601.70902399244	-0.9308728507777818	4	True
8	8	2277131	[52990 61940 1546]	648518346349538637	[53048 61992 1549]	[53090 61928 1546]	648518346349522230	469	159807	32761.667558670044	32202.91806793213	2267.951400756836	0.0	2267.951400756836	2267.951400756836	16589.312664031982	67601.70902399244	-1.8676910518884884	2	True
9	9	1442244	[53208 62336 1561]	648518346349538665	[53174 62340 1564]	[53116 62306 1561]	648518346349522230	215	164625	36211.03059577942	35652.281105041504	3585.8322219848633	3788.2554473876953	2735.923313140869	2735.923313140869	18490.94298171997	67601.70902399244	1.9584944090020688	4	True
10	10	1414230	[53526 64696 1607]	648518346349538665	[53594 64706 1605]	[53610 64648 1607]	648518346349522230	211	183916	55340.6602268219	54781.910736083984	7814.282188415527	19301.021320343018	4587.0484619140625	7814.282188415527	27933.22896194458	67601.70902399244	-2.1321860074405476	4	True
12	12	2928436	[53264 62594 1566]	648518346349538637	[53246 62702 1566]	[53172 62596 1567]	648518346349522230	284	171737	38768.84984397888	38210.10035324097	2735.923313140869	6127.796993255615	2735.923313140869	2735.923313140869	19865.79745864868	67601.70902399244	2.5615851528295455	2	True
13	13	2406889	[52318 58244 1413]	648518346349508948	[52308 58312 1413]	[52276 58330 1413]	648518346349522230	565	132438	4676.641193389893	0.0	0.0	0.0	9412.940505981445	9412.940505981445	1598.8193893432617	67601.70902399244	1.371833387142003	1	False
14	14	2349364	[52646 60440 1500]	648518346349539846	[52712 60456 1500]	[52742 60388 1500]	648518346349522230	521	147182	19874.051078796387	19315.30158805847	10063.66523551941	0.0	10063.66523551941	10063.66523551941	10368.697719573975	67601.70902399244	-1.6015358156813768	1	False
15	16	1383188	[53664 65644 1645]	648518346341355913	[53714 65640 1646]	[53762 65622 1645]	648518346349522230	206	188005	63918.667390823364	63359.91790008545	4351.953308105469	0.0	4351.953308105469	4351.953308105469	32784.51431655884	67601.70902399244	-1.1241129609858833	1	False
16	17	2372903	[53462 63730 1599]	648518346349538791	[53480 63782 1595]	[53444 63828 1599]	648518346349522230	539	180969	47626.01310920715	47067.26361846924	8920.34750366211	0.0	7814.282188415527	7814.282188415527	24313.860820770264	67601.70902399244	1.4626058233272936	1	False
17	18	3046705	[115618 52088 1591]	648518346348106422	[115635 52000 1590]	[115566 52006 1591]	648518346349524063	764	420789	16964.425971984863	16563.99480819702	11573.78353881836	0.0	7189.017471313477	7189.017471313477	8780.351253509521	54481.03072055681	2.548835465924178	1	False
18	19	2231275	[116188 55844 1736]	648518346349301792	[116126 55882 1734]	[116094 55886 1735]	648518346349524063	445	437685	50580.3988571167	50033.767528533936	1272.81591796875	17440.380924224854	1272.81591796875	1272.81591796875	25817.017490386963	54481.03072055681	1.1543381448869312	2	True
19	20	2235543	[116600 57386 1836]	648518346348115574	[116688 57396 1836]	[116648 57312 1836]	648518346349524063	444	446904	66351.06411361694	65804.43278503418	16026.45323562622	0.0	10551.32421875	10551.32421875	33659.22918510437	54481.03072055681	-2.4468446345859935	1	False
20	21	3365917	[115438 53852 1655]	648518346349301792	[115525 53957 1653]	[115520 53814 1654]	648518346349524063	267	416597	33172.15859222412	32625.527263641357	2535.257553100586	0.0	2535.257553100586	2535.257553100586	17180.48451423645	54481.03072055681	-1.3280589877960671	2	True
21	22	2408144	[115580 53702 1654]	648518346349301793	[115644 53786 1653]	[115558 53792 1654]	648518346349524063	569	421704	32343.026706695557	31796.395378112793	7653.735897064209	9109.05305480957	2535.257553100586	2535.257553100586	16307.423097610474	54481.03072055681	1.558583070483199	4	True
22	24	3110388	[115824 55034 1704]	648518346342798341	[115860 55080 1706]	[115864 55086 1704]	648518346349524063	190	430845	43452.35408782959	42905.722759246826	1445.6624298095703	0.0	1445.6624298095703	1445.6624298095703	21954.14838027954	54481.03072055681	-0.2503089160445465	1	True
23	26	593414	[115668 52976 1622]	648518346349538615	[115650 53003 1616]	[115580 52994 1622]	648518346349524063	259	421695	24833.773612976074	24287.14228439331	2275.1265411376953	0.0	2275.1265411376953	2275.1265411376953	12951.646419525146	54481.03072055681	1.1812968361535308	1	True
24	27	1863598	[115120 50612 1568]	648518346342797585	[115084 50648 1565]	[115016 50630 1568]	648518346349524063	302	402031	5574.841087341309	5459.299976348877	2625.15966796875	0.0	2625.15966796875	2625.15966796875	3105.399715423584	54481.03072055681	1.2862879912568859	1	False
25	28	1816700	[115914 54828 1694]	648518346349301793	[115926 54952 1695]	[115824 54820 1693]	648518346349524063	584	431756	42489.725257873535	41943.09392929077	9407.804317474365	10600.027336120605	1445.6624298095703	1445.6624298095703	21613.366497039795	54481.03072055681	1.0629369216972206	4	True
26	29	1308119	[116196 55828 1719]	648518346349301793	[116154 55792 1720]	[116116 55752 1719]	648518346349524063	195	438521	49634.32787322998	49087.69654464722	6390.715347290039	7362.983642578125	1272.81591796875	1272.81591796875	25220.68060684204	54481.03072055681	1.9693194056193664	4	True
27	30	1268555	[115408 52766 1615]	648518346349301793	[115471 52822 1618]	[115480 52744 1614]	648518346349524063	535	414181	23398.092010498047	22851.460681915283	7189.017471313477	0.0	2275.1265411376953	2275.1265411376953	12129.242603302002	54481.03072055681	-0.8855966897452446	4	True
28	31	3338224	[114562 50168 1548]	648518346349528990	[114644 50161 1556]	[114648 50104 1548]	648518346349524063	865	376500	2472.5216789245605	0.0	0.0	0.0	3450.8851585388184	3450.8851585388184	1318.5448265075684	54481.03072055681	-1.2292005295870578	1	False
29	33	481516	[55026 58440 1848]	648518346349538670	[55092 58595 1849]	[55120 58432 1848]	648518346349524141	668	182152	46075.924728393555	46550.73864364624	3295.8323822021484	7460.460411071777	2433.046890258789	2433.046890258789	23414.26615333557	56710.21089684438	-1.5347588851086986	3	True
30	34	1064391	[54896 59184 1873]	648518346349538670	[54950 59160 1875]	[54988 59122 1873]	648518346349524141	163	175675	51254.662742614746	51729.47665786743	1484.311767578125	5531.472305297852	1484.311767578125	1484.311767578125	25857.89151954651	56710.21089684438	-1.2859014949524594	3	True
31	35	3224537	[55030 57872 1800]	648518346349538670	[55050 57886 1798]	[54998 57958 1799]	648518346349524141	347	180865	38855.67520523071	39330.4891204834	2129.185272216797	0.0	2129.185272216797	2129.185272216797	19908.544984817505	56710.21089684438	0.5561454900114472	3	True
32	36	3298164	[55122 55594 1692]	648518346349472735	[55140 55590 1693]	[55078 55564 1694]	648518346349524141	125	184328	19443.865211486816	20071.939811706543	2478.9066467285156	0.0	2478.9066467285156	2478.9066467285156	9947.771472930908	56710.21089684438	2.574962894232551	1	False
33	37	3290387	[54866 58046 1808]	648518346344505828	[54917 58056 1808]	[54940 58116 1808]	648518346349524141	529	173780	40390.30657577515	40865.12049102783	2189.2818298339844	4896.070053100586	2189.2818298339844	2189.2818298339844	20797.54179573059	56710.21089684438	-0.5676768563816017	4	True
34	38	3261822	[55076 58862 1858]	648518346344509603	[55132 58897 1858]	[55096 58936 1858]	648518346349524141	212	184378	48749.81455993652	49224.62847518921	1732.4874267578125	5875.8879470825195	1732.4874267578125	1732.4874267578125	24845.53133583069	56710.21089684438	0.2302365246937165	5	True
35	39	2557505	[55070 58182 1833]	648518346344509603	[55107 58244 1835]	[55062 58280 1833]	648518346349524141	429	183151	43186.01398086548	43660.827896118164	3386.7940521240234	6504.655303955078	3295.8323822021484	3295.8323822021484	22394.31189918518	56710.21089684438	0.5125460789347315	5	True
36	40	3189455	[55176 56464 1730]	648518346344509603	[55150 56472 1733]	[55098 56410 1730]	648518346349524141	340	185269	26570.272647857666	27045.08656311035	7921.113670349121	9009.179443359375	1811.2715759277344	1811.2715759277344	14264.588157653809	56710.21089684438	1.9061428157147846	5	True
37	41	3339071	[55004 59148 1859]	648518346344505828	[55045 59128 1860]	[55012 59080 1860]	648518346349524141	330	180366	50233.490730285645	50708.30464553833	2098.9309692382812	10217.176254272461	1727.3150177001953	1727.3150177001953	25625.25071144104	56710.21089684438	2.585932118744189	4	True
38	42	2436665	[54862 59044 1866]	648518346341384358	[54922 59028 1868]	[54964 59058 1866]	648518346349524141	596	174648	50429.92292022705	50904.736835479736	2053.4933013916016	0.0	1484.311767578125	1484.311767578125	25260.38669013977	56710.21089684438	-1.1249252777346155	1	False
39	43	2964919	[54072 53254 1730]	648518346344517729	[54153 53220 1727]	[54024 53156 1730]	648518346349524141	383	139205	1139.4656829833984	0.0	0.0	0.0	1501.084342956543	1501.084342956543	0.0	56710.21089684438	-0.3727946961756169	1	False
40	44	2918670	[53922 53332 1712]	648518346344509015	[53977 53298 1713]	[53888 53230 1712]	648518346349524141	1088	130032	2345.973415374756	1501.084342956543	1501.084342956543	0.0	1501.084342956543	1501.084342956543	0.0	56710.21089684438	-1.4437705455218908	1	False
41	45	2901346	[54990 57470 1784]	648518346344505828	[55011 57533 1786]	[55022 57564 1784]	648518346349524141	348	178402	35920.99298477173	36395.806900024414	1785.6890106201172	8298.883239746094	1785.6890106201172	1785.6890106201172	18405.487087249756	56710.21089684438	-0.31196137134815116	4	True
42	46	2849745	[54830 55444 1702]	648518346344509603	[54890 55455 1701]	[54922 55396 1702]	648518346349524141	258	173363	17732.924922943115	18207.7388381958	3600.6301345825195	0.0	2478.9066467285156	2478.9066467285156	9654.360248565674	56710.21089684438	-1.67956154869504	5	True
43	47	1700290	[54752 54044 1701]	648518346349508803	[54702 54086 1702]	[54658 54066 1701]	648518346349524141	263	166972	7713.300445556641	8631.259616851807	8868.751274108887	0.0	8187.774276733398	8187.774276733398	4303.891925811768	56710.21089684438	2.2613207130807655	1	False
44	48	1883058	[55002 55022 1714]	648518346341382402	[55006 55044 1711]	[54920 54992 1713]	648518346349524141	306	178358	15118.83657836914	15815.302299499512	8187.774276733398	0.0	3600.6301345825195	3600.6301345825195	7743.7155113220215	56710.21089684438	0.9357278796900098	1	False
45	49	1879395	[55082 56700 1732]	648518346344505828	[55082 56676 1734]	[55018 56652 1733]	648518346349524141	306	182627	28048.51322555542	28523.327140808105	1811.2715759277344	0.0	1811.2715759277344	1811.2715759277344	14642.652061462402	56710.21089684438	1.8682675991747577	4	True
46	51	1786787	[55264 59976 1908]	648518346344511989	[55288 60030 1909]	[55250 60066 1908]	648518346349524141	283	196613	59041.74416923523	59516.558084487915	8345.385494232178	0.0	7459.564346313477	7459.564346313477	30176.488815307617	56710.21089684438	0.5244037574967817	1	False
47	54	1101887	[55210 57736 1782]	648518346344509603	[55166 57770 1782]	[55108 57736 1782]	648518346349524141	168	185833	37352.255420684814	37827.0693359375	2611.4331665039062	11176.884155273438	1639.3554229736328	1639.3554229736328	19115.087230682373	56710.21089684438	1.966081055588444	5	True
48	55	2189500	[82054 48852 1817]	648518346349538637	[82110 48874 1816]	[82130 48900 1817]	648518346349524971	421	494406	27701.999885559082	25647.612495422363	2034.739517211914	0.0	2034.739517211914	2034.739517211914	13022.860237121582	70238.52236084294	-1.6232895218403862	1	True
49	56	3466180	[81512 46536 1751]	648518346346302724	[81552 46512 1751]	[81584 46468 1751]	648518346349524971	55	455547	5889.351226806641	3793.8897857666016	3793.8897857666016	0.0	3793.8897857666016	3793.8897857666016	2747.4780673980713	70238.52236084294	-1.5904966942242784	1	False
50	57	2971295	[83210 50204 1874]	648518346342797397	[83180 50244 1874]	[83188 50296 1874]	648518346349524971	68	545416	40484.56057739258	38430.17318725586	9170.643943786621	0.0	3421.553726196289	3421.553726196289	21142.364429473877	70238.52236084294	0.23033224628408114	1	False
51	59	2920921	[83528 51812 1993]	648518346346300701	[83567 51838 1993]	[83592 51876 1992]	648518346349524971	61	556950	57182.48082733154	55128.093437194824	14066.510475158691	0.0	4968.123764038086	4968.123764038086	28360.741191864014	70238.52236084294	-0.15293747774361086	2	True
53	61	2005882	[83902 52924 2009]	648518346346298534	[83911 52903 2009]	[83868 52880 2011]	648518346349524971	134	564892	65602.41431427002	63548.0269241333	4668.973075866699	4668.973075866699	1073.3783111572266	1073.3783111572266	33348.68835067749	70238.52236084294	2.934919535445639	3	True
55	63	2155815	[82644 49352 1811]	648518346346299510	[82706 49336 1808]	[82742 49328 1811]	648518346349524971	405	522043	30163.683334350586	28109.295944213867	1806.1946563720703	0.0	1806.1946563720703	1806.1946563720703	15570.452758789062	70238.52236084294	-1.83343556569929	1	True
56	64	2183971	[83752 52916 2017]	648518346346300701	[83816 53002 2015]	[83852 52906 2017]	648518346349524971	419	562705	66312.39096832275	64258.003578186035	1073.3783111572266	9418.209442138672	1073.3783111572266	1073.3783111572266	33624.035572052	70238.52236084294	-1.9710815671120432	2	True
57	65	2167517	[82720 49566 1812]	648518346346304029	[82790 49574 1806]	[82814 49526 1812]	648518346349524971	410	525448	32291.25389099121	30236.866500854492	2127.570556640625	0.0	2127.570556640625	2127.570556640625	16464.885871887207	70238.52236084294	-2.0583437757228897	1	True
58	66	1256327	[81736 47150 1779]	648518346349510483	[81800 47163 1781]	[81810 47204 1779]	648518346349524971	163	468555	10953.183906555176	9042.365409851074	6115.4111328125	0.0	6115.4111328125	6115.4111328125	5228.743705749512	70238.52236084294	-0.7543780721606241	1	False
59	67	1243750	[82538 49126 1821]	648518346342919856	[82650 49161 1817]	[82590 49044 1821]	648518346349524971	152	519922	28831.383659362793	26776.996269226074	5261.157272338867	0.0	1806.1946563720703	1806.1946563720703	14976.612785339355	70238.52236084294	-1.6497815235964557	1	False
60	69	695816	[83428 50562 1885]	648518346346298534	[83420 50602 1880]	[83342 50622 1884]	648518346349524971	624	552674	43332.37839508057	41277.99100494385	3421.553726196289	0.0	3421.553726196289	3421.553726196289	22188.524822235107	70238.52236084294	1.23280977079252	3	True
61	70	663115	[82170 47684 1827]	648518346346297943	[82186 47727 1826]	[82204 47758 1825]	648518346349524971	61	499496	17585.62331199646	15531.235921859741	6826.267921447754	0.0	5498.713912963867	5498.713912963867	8284.225452423096	70238.52236084294	0.21622587663746404	1	False
62	71	466713	[83654 52430 2012]	648518346346298534	[83710 52392 2013]	[83758 52420 2012]	648518346349524971	101	560162	61943.16500091553	59888.77761077881	4968.123764038086	18827.194648742676	4668.973075866699	4968.123764038086	31068.258068084717	70238.52236084294	-1.2693585766532387	3	True
63	72	281430	[82272 48936 1826]	648518346346296004	[82304 48904 1827]	[82330 48864 1826]	648518346349524971	84	505576	26952.22784423828	24897.840454101562	2258.9901428222656	0.0	2034.739517211914	2034.739517211914	13708.348136901855	70238.52236084294	-1.3319833697703578	1	False
64	74	1103569	[76722 51100 1679]	648518346349463067	[76774 51080 1681]	[76804 51130 1679]	648518346349531254	168	342353	56983.04582595825	56812.98127365112	1988.0940113067627	19733.27885055542	1988.0940113067627	1988.0940113067627	29382.832136154175	58576.727234165795	-0.6065962950344176	3	True
65	75	1464680	[76824 50870 1675]	648518346349493095	[76812 50906 1672]	[76746 50894 1674]	648518346349531254	219	347280	54999.2122631073	54829.14771080017	11321.92465019226	11321.92465019226	1988.0940113067627	1988.0940113067627	28227.05912590027	58576.727234165795	1.3797176427125009	3	True
66	77	2968235	[76162 48892 1590]	648518346349463067	[76224 48946 1592]	[76234 48910 1588]	648518346349531254	242	322205	37459.96895599365	37289.90440368652	4223.168197631836	4223.168197631836	2356.368522644043	2356.368522644043	19310.209505081177	58576.727234165795	-0.42869474489930204	3	True
67	79	3287802	[76242 48384 1578]	648518346349463067	[76308 48440 1576]	[76226 48468 1577]	648518346349531254	157	326074	33236.80075836182	33066.73620605469	33792.487648010254	0.0	4223.168197631836	6579.536720275879	17167.22727394104	58576.727234165795	1.076324122678732	3	True
68	80	3320338	[76188 49174 1594]	648518346349493095	[76257 49194 1605]	[76272 49112 1594]	648518346349531254	437	323439	39809.30689239502	39639.24234008789	2356.368522644043	0.0	2356.368522644043	2356.368522644043	20471.070707321167	58576.727234165795	-1.7073015419515778	3	True
69	81	598748	[76374 49566 1638]	648518346349493095	[76417 49581 1637]	[76440 49516 1638]	648518346349531254	204	329692	43677.28761291504	43507.22306060791	4229.592544555664	4229.592544555664	4229.592544555664	6427.520637512207	22387.47070121765	58576.727234165795	-2.2946652320775285	3	True
70	82	456085	[88872 73778 1892]	648518346342106018	[88926 73776 1891]	[88950 73842 1892]	648518346349531414	100	616456	61157.003454208374	55792.5016078949	10621.634414672852	0.0	10621.634414672852	10621.634414672852	31003.830949783325	45026.46669783555	-0.9692924473121762	1	False
71	83	811015	[88276 72718 1841]	648518346349538791	[88372 72734 1847]	[88220 72674 1843]	648518346349531414	428	612151	50974.94289970398	45610.4410533905	9539.371116638184	0.0	9539.371116638184	9539.371116638184	25992.736780166626	45026.46669783555	1.8172112114692298	1	False
72	84	1089449	[87582 71810 1833]	648518346342099413	[87617 71826 1832]	[87632 71794 1832]	648518346349531414	63	602207	41566.82763671875	36202.32579040527	3225.184097290039	0.0	3225.184097290039	3225.184097290039	21296.0656375885	45026.46669783555	-1.0250159224687514	1	False
73	85	1153583	[85242 67978 1833]	648518346342106985	[85361 67926 1825]	[85338 67934 1833]	648518346349531414	503	469720	5861.445449829102	0.0	0.0	0.0	7237.129989624023	7237.129989624023	3104.8372344970703	45026.46669783555	-2.2408368031594894	1	False
75	87	2010108	[89160 74828 1957]	648518346349538536	[89154 74874 1954]	[89096 74900 1957]	648518346349531414	346	620976	71729.05985069275	66364.55800437927	10850.223999023438	0.0	3258.3096618652344	3258.3096618652344	36116.63437843323	45026.46669783555	1.2092977524937123	1	True
76	88	2010963	[86670 70504 1828]	648518346342100196	[86666 70566 1830]	[86582 70548 1828]	648518346349531414	346	553490	28708.899436950684	23344.397590637207	11711.224550247192	0.0	3112.7516174316406	3112.7516174316406	14948.236850738525	45026.46669783555	1.9516049309679426	1	False
77	89	2841144	[85754 69444 1801]	648518346342104807	[85810 69450 1797]	[85848 69436 1801]	648518346349531414	92	489365	19149.239196777344	13580.969985961914	7489.214336395264	0.0	7489.214336395264	7489.214336395264	9183.300346374512	45026.46669783555	-2.663220681821693	1	False
78	90	2943642	[87176 71268 1845]	648518346342103782	[87184 71232 1846]	[87178 71180 1845]	648518346349531414	119	592537	36037.91928482056	30673.41743850708	5132.30233001709	0.0	3384.1090698242188	3384.1090698242188	18501.55414581299	45026.46669783555	-0.3180203823132372	1	False
79	95	19928	[56654 60548 958]	648518346349528998	[56680 60564 954]	[56572 60540 957]	648518346349531526	173	148548	1344.1355590820312	0.0	0.0	0.0	7893.831077575684	7893.831077575684	721.3533401489258	61599.151868161855	0.7783198627362289	1	False
80	96	368165	[57826 64574 1112]	648518346349538670	[57870 64612 1113]	[57882 64656 1112]	648518346349531526	92	175729	36633.09530830383	36269.23668861389	4170.586929321289	0.0	4170.586929321289	4170.586929321289	18769.660554885864	61599.151868161855	0.13387686329399148	1	True
81	97	1221917	[57594 63570 1086]	648518346349497643	[57588 63615 1082]	[57518 63628 1086]	648518346349531526	338	171625	28385.731775283813	28021.873155593872	17010.426498413086	0.0	4421.104095458984	4421.104095458984	14226.13465309143	61599.151868161855	1.454133644390502	1	False
82	98	1717711	[57666 64136 1095]	648518346341357690	[57728 64178 1097]	[57758 64140 1095]	648518346349531526	266	173238	32562.321321487427	32198.462701797485	4421.104095458984	0.0	4170.586929321289	4170.586929321289	16918.135507583618	61599.151868161855	-1.1132727333239596	1	False
83	99	2099313	[58824 67292 1218]	648518346341377480	[58772 67326 1217]	[58760 67364 1218]	648518346349531526	379	191915	60865.062631607056	60501.204011917114	24345.188362121582	0.0	24345.188362121582	24345.188362121582	30695.989530563354	61599.151868161855	0.7418278260944987	1	False
84	104	1557998	[113196 66888 1754]	648518346349512854	[113252 66906 1755]	[113290 66920 1754]	648518346349531530	235	471005	18115.581077575684	17883.546981811523	17883.546981811523	0.0	17883.546981811523	17883.546981811523	9234.788360595703	59881.587808245255	-0.4829159955385265	1	False
85	105	1335103	[88004 51368 1643]	648518346346298534	[88058 51386 1641]	[88102 51392 1643]	648518346349532295	199	487831	70447.78947639465	69569.34704780579	7797.090669631958	0.0	2363.0857276916504	2363.0857276916504	35815.17430496216	76108.87142198544	-1.1703864537795832	1	True
86	106	1725061	[86898 43050 1557]	648518346346299460	[86964 43024 1556]	[86994 43064 1557]	648518346349532295	268	431643	2440.186866760254	0.0	0.0	0.0	16642.89744567871	16642.89744567871	1348.060935974121	76108.87142198544	-1.7379646166671427	1	False
87	107	1874617	[87484 47384 1569]	648518346349464016	[87372 47362 1569]	[87406 47456 1569]	648518346349532295	305	460540	36432.0244846344	35553.58205604553	1308.144287109375	2903.977783203125	1308.144287109375	1308.144287109375	18835.74560546875	76108.87142198544	1.3927353086561844	3	True
88	108	1930032	[86676 45070 1591]	648518346349514414	[86726 45068 1591]	[86764 45106 1591]	648518346349532295	320	418257	17451.141162872314	16642.89744567871	16642.89744567871	0.0	1942.4359436035156	1942.4359436035156	8573.100713729858	76108.87142198544	-1.0179936435811898	1	False
89	109	2983762	[87806 50414 1618]	648518346349508589	[87797 50468 1619]	[87808 50496 1617]	648518346349532295	89	478804	63033.03824043274	62154.59581184387	8089.866546630859	8089.866546630859	7797.090669631958	7797.090669631958	31543.958126068115	76108.87142198544	-0.6872130699068251	2	True
90	110	3121575	[87190 46708 1564]	648518346349538637	[87197 46758 1562]	[87142 46768 1564]	648518346349532295	173	452997	32517.58843612671	31639.14600753784	2131.427947998047	0.0	2131.324996948242	2131.324996948242	16880.767875671387	76108.87142198544	2.619711499194094	4	True
91	111	1293273	[87616 49332 1583]	648518346349538637	[87664 49354 1582]	[87710 49324 1583]	648518346349532295	193	473466	53132.927686691284	52254.48525810242	8171.434597015381	8171.434597015381	2387.948715209961	2387.948715209961	27159.72513961792	76108.87142198544	-1.6768930910475797	4	True
92	112	1425914	[88014 51602 1654]	648518346349538637	[88070 51626 1651]	[88114 51620 1654]	648518346349532295	213	492568	72640.61565208435	71762.17322349548	2363.0857276916504	19903.194339752197	2363.0857276916504	2363.0857276916504	36937.90784072876	76108.87142198544	-1.5291175984047105	4	True
93	113	1408501	[87178 46652 1583]	648518346349538638	[87160 46670 1581]	[87080 46670 1583]	648518346349532295	210	450538	31052.62601661682	30174.183588027954	12524.875612258911	0.0	2131.427947998047	2131.427947998047	16102.13508605957	76108.87142198544	0.6736613893508788	1	True
94	114	1914150	[87748 48354 1571]	648518346349538637	[87710 48374 1572]	[87642 48346 1571]	648518346349532295	316	475974	45213.83571052551	44335.393281936646	2858.2604904174805	13199.974426269531	2858.2604904174805	2858.2604904174805	23251.5354347229	76108.87142198544	1.6500931848313691	4	True
95	115	1329399	[87646 49612 1579]	648518346349508589	[87702 49632 1578]	[87730 49584 1579]	648518346349532295	198	475570	55383.24819755554	54504.805768966675	2387.948715209961	0.0	2387.948715209961	2387.948715209961	28304.8582572937	76108.87142198544	-1.921532633743468	2	True
96	116	2572383	[87646 48074 1586]	648518346349464016	[87616 48062 1584]	[87546 48040 1585]	648518346349532295	75	472391	42676.80983924866	41798.36741065979	6244.785354614258	6244.785354614258	2858.2604904174805	2858.2604904174805	21949.594367980957	76108.87142198544	0.7986285740530564	3	True
97	117	1878099	[86686 45220 1597]	648518346346315728	[86738 45236 1596]	[86774 45176 1597]	648518346349532295	306	419054	19331.047046661377	18522.803329467773	1942.4359436035156	0.0	1942.4359436035156	1942.4359436035156	10346.95976448059	76108.87142198544	-1.8216705791235182	1	False
98	118	1519337	[87208 47154 1575]	648518346349493860	[87252 47168 1572]	[87200 47126 1573]	648518346349532295	120	455861	35123.880197525024	34245.43776893616	1595.83349609375	0.0	1308.144287109375	1308.144287109375	18292.599014282227	76108.87142198544	0.6148105897913193	1	True
99	119	233619	[87300 47024 1577]	648518346349464016	[87266 46992 1576]	[87204 46986 1576]	648518346349532295	80	456419	33685.314096450806	32806.87166786194	2131.324996948242	0.0	1595.83349609375	1595.83349609375	17657.317825317383	76108.87142198544	0.7517403466879808	3	True
100	121	2967308	[96536 49126 282]	648518346349474943	[96534 49168 281]	[96514 49198 280]	648518346349532739	76	289768	1088.663963317871	0.0	0.0	0.0	39358.89624977112	39358.89624977112	1244.1010875701904	64829.02651398479	0.0005282096066787987	1	False
101	122	1629864	[96576 53334 502]	648518346349463975	[96540 53356 504]	[96480 53356 502]	648518346349532739	248	289943	42005.60884284973	40916.94487953186	1611.7208862304688	0.0	1611.7208862304688	1611.7208862304688	21274.159086227417	64829.02651398479	1.3617653289175138	1	True
102	123	1876911	[96372 54582 560]	648518346349464457	[96332 54576 562]	[96276 54538 560]	648518346349532739	305	283516	52800.4838886261	51711.81992530823	8575.402572631836	8575.402572631836	8575.402572631836	11847.634357452393	26645.013105392456	64829.02651398479	1.9766847140713355	2	True
103	124	1194942	[96458 53666 514]	648518346349464457	[96418 53664 516]	[96366 53650 514]	648518346349532739	180	286212	44225.08131599426	43136.41735267639	3272.2317848205566	0.0	3272.2317848205566	3272.2317848205566	22609.642820358276	64829.02651398479	1.4757320863924157	2	True
104	125	108555	[112200 58740 787]	648518346349538572	[112220 58716 788]	[112196 58658 787]	648518346349532791	70	324640	64578.52456474304	54966.08188056946	1952.68310546875	0.0	1952.68310546875	1952.68310546875	33007.295011520386	73735.09582444865	2.7522811941446648	1	True
105	126	418567	[111424 52942 480]	648518346348112218	[111400 52906 482]	[111328 52898 482]	648518346349532791	97	300462	10946.55551147461	0.0	0.0	0.0	9036.5477809906	9036.5477809906	6191.541631698608	73735.09582444865	2.1978289863558818	1	False
106	127	1969377	[112190 54732 565]	648518346348722113	[112160 54780 567]	[112090 54758 565]	648518346349532791	332	323558	28002.232851028442	18389.79016685486	7118.191371917725	0.0	5237.232666015625	5237.232666015625	14079.27017211914	73735.09582444865	1.5933286095699057	1	False
107	128	2214487	[112128 55296 586]	648518346349464443	[112110 55362 590]	[112036 55344 586]	648518346349532791	434	322168	32487.530519485474	22875.08783531189	5237.232666015625	0.0	2092.9298248291016	2092.9298248291016	16685.202529907227	73735.09582444865	1.6045598985603295	1	True
108	129	2570449	[112062 56344 678]	648518346349517791	[112130 56331 678]	[112076 56260 678]	648518346349532791	567	322470	43395.91456031799	33783.47187614441	9390.532897949219	0.0	2578.542221069336	2578.542221069336	22207.61936569214	73735.09582444865	-3.06539332416816	1	True
109	130	3457761	[112234 55518 600]	648518346349538643	[112194 55538 602]	[112136 55498 600]	648518346349532791	54	324422	34580.460344314575	24968.01766014099	2092.9298248291016	0.0	2092.9298248291016	2092.9298248291016	17268.81379699707	73735.09582444865	2.3991556094302124	1	True
110	131	3043156	[112086 58574 779]	648518346349538638	[112174 58531 775]	[112152 58508 779]	648518346349532791	654	323627	62839.19422721863	53226.751543045044	17291.121551513672	17291.121551513672	1952.68310546875	1952.68310546875	31973.393522262573	73735.09582444865	-3.1097159259367784	2	True
111	132	2585560	[112224 56644 697]	648518346349538638	[112226 56572 699]	[112142 56612 698]	648518346349532791	169	324807	45856.66296195984	36244.220277786255	2578.542221069336	0.0	2578.542221069336	2578.542221069336	23603.911359786987	73735.09582444865	2.309483196701004	2	True
112	133	3360748	[112032 54110 523]	648518346348115384	[111992 54098 523]	[111988 54128 524]	648518346349532791	108	319077	21467.70829963684	11855.265615463257	3014.887969970703	0.0	3014.887969970703	3014.887969970703	11378.132225036621	73735.09582444865	2.339617540454237	1	False
113	134	3178463	[111626 53932 525]	648518346348720370	[111659 53898 523]	[111654 53862 525]	648518346349532791	75	311966	18648.990465164185	9036.5477809906	9036.5477809906	0.0	3014.887969970703	3014.887969970703	9926.326217651367	73735.09582444865	3.067398868010218	1	False
114	136	885950	[111542 66290 861]	648518346349495366	[111512 66296 860]	[111446 66284 861]	648518346349532796	143	445470	36602.28578567505	34935.69387817383	2338.571792602539	2338.571792602539	2338.571792602539	29441.73569869995	19147.73610496521	71198.23502033674	1.3279109361116996	5	False
115	137	1322138	[112346 68608 887]	648518346349495366	[112352 68624 890]	[112292 68578 888]	648518346349532796	197	499591	57009.06982803345	55342.47792053223	12922.266540527344	12922.266540527344	11147.267866134644	11147.267866134644	29417.179052352905	71198.23502033674	1.9594527873136645	5	False
116	138	3306140	[111752 67112 878]	648518346349495366	[111760 67149 876]	[111726 67192 877]	648518346349532796	260	465055	44133.363315582275	42466.771408081055	7686.000518798828	7686.000518798828	7686.000518798828	23787.540195465088	22813.56844139099	71198.23502033674	1.0524553854854317	5	False
117	139	3387461	[111468 62348 746]	648518346349105746	[111466 62330 748]	[111388 62326 747]	648518346349532796	285	442710	1840.3621978759766	0.0	0.0	0.0	5586.698017120361	5586.698017120361	1032.3473663330078	71198.23502033674	2.3650470538432233	1	False
118	140	3527216	[111514 65332 851]	648518346349495366	[111601 65457 847]	[111590 65268 851]	648518346349532796	553	450527	29696.1225566864	28029.53064918518	22535.572469711304	0.0	4858.832324981689	22535.572469711304	15336.052354812622	71198.23502033674	-2.24643688162485	5	False
119	141	2990822	[111460 65988 847]	648518346349495366	[111484 66023 847]	[111494 65976 849]	648518346349532796	166	443954	34547.41430473328	32880.822397232056	4858.832324981689	4858.832324981689	2338.571792602539	27386.86421775818	17689.75912284851	71198.23502033674	2.9456805842331	5	False
120	142	3214356	[111442 62970 776]	648518346349105760	[111440 62945 777]	[111392 62880 776]	648518346349532796	226	442171	7298.963718414307	5586.698017120361	5586.698017120361	0.0	5586.698017120361	5586.698017120361	4505.7451095581055	71198.23502033674	2.2944258782427083	1	False
121	143	173182	[70144 53256 999]	648518346349514170	[70140 53267 995]	[70082 53208 997]	648518346349533058	79	416923	21657.0828704834	18070.64380645752	3093.7748260498047	0.0	848.724609375	848.724609375	10789.505935668945	57826.75539692517	0.8559124087137155	1	False
122	144	618235	[69994 54168 979]	648518346341357593	[69986 54142 980]	[69932 54108 980]	648518346349533058	115	407530	28241.10405731201	24655.341682434082	2143.4544982910156	0.0	1696.860824584961	1696.860824584961	14601.98106765747	57826.75539692517	2.4937816607274743	2	True
124	146	1663393	[69982 55798 1043]	648518346341357593	[70023 55801 1044]	[69998 55724 1043]	648518346349533058	143	408755	42918.53052520752	39332.76815032959	6698.8913230896	14980.333686828613	3519.3345947265625	3519.3345947265625	21862.59030532837	57826.75539692517	-2.8838908945008104	2	True
125	147	2361848	[70430 51110 970]	648518346346587537	[70492 51128 972]	[70512 51182 970]	648518346349533058	530	443298	4478.830841064453	0.0	0.0	0.0	11055.099395751953	11055.099395751953	2447.025405883789	57826.75539692517	-1.256068794821593	1	False
126	148	3299054	[69884 54374 982]	648518346349538686	[69921 54349 982]	[69908 54334 984]	648518346349533058	81	402945	29853.378784179688	26267.616409301758	1696.860824584961	11088.768051147461	1696.860824584961	1696.860824584961	15335.357070922852	57826.75539692517	-3.133012200557478	4	True
127	149	2378275	[70140 53248 984]	648518346349538638	[70152 53296 987]	[70072 53298 985]	648518346349533058	542	417985	21882.728477478027	18296.966102600098	848.724609375	0.0	848.724609375	848.724609375	10789.505935668945	57826.75539692517	2.0405072377663838	4	True
128	150	1361071	[69998 55096 1006]	648518346349538638	[69988 55117 1008]	[69918 55026 1006]	648518346349533058	270	407256	36662.66874694824	33076.90637207031	3433.3167724609375	5733.5712890625	3433.3167724609375	3433.3167724609375	19119.910926818848	57826.75539692517	2.4035597392363104	4	True
129	151	1662782	[70212 56332 1080]	648518346349538638	[70256 56321 1080]	[70226 56264 1080]	648518346349533058	370	424228	48502.61727142334	44916.85489654541	2240.742233276367	12287.849452972412	2240.742233276367	2240.742233276367	24675.308994293213	57826.75539692517	2.857210786779947	4	True
130	152	2968507	[70122 56096 1071]	648518346349538686	[70182 56090 1067]	[70216 56078 1071]	648518346349533058	291	418686	46261.87503814697	42676.11266326904	3519.3345947265625	13032.523063659668	2240.742233276367	2240.742233276367	23612.25915145874	57826.75539692517	-2.285183580144625	4	True
131	153	820442	[70118 53882 989]	648518346349538691	[70082 53924 988]	[70020 53898 989]	648518346349533058	136	413218	26756.591026306152	23170.828651428223	5388.522430419922	0.0	2143.4544982910156	2143.4544982910156	14004.628681182861	57826.75539692517	1.4733963918687492	1	True
132	154	112646	[69916 53010 985]	648518346349538686	[69961 52974 983]	[69984 52974 986]	648518346349533058	391	407198	18910.004974365234	15324.242599487305	4823.057876586914	0.0	3093.7748260498047	3093.7748260498047	10021.109519958496	57826.75539692517	-2.605854617524727	4	True
133	155	902167	[69996 54612 987]	648518346349538638	[69966 54596 988]	[69928 54556 988]	648518346349533058	145	407234	32041.18394470215	28455.42156982422	2464.4170989990234	10739.518112182617	2349.725601196289	2349.725601196289	16620.117736816406	57826.75539692517	2.3994722360368277	4	True
135	157	2071749	[70548 58918 1144]	648518346349514376	[70526 58946 1148]	[70460 58898 1144]	648518346349533058	368	447058	71116.55722808838	67530.79485321045	22735.610092163086	0.0	14081.730993270874	14081.730993270874	35802.00806808472	57826.75539692517	1.021391563622928	1	False
136	158	681024	[70080 52454 974]	648518346346598020	[70048 52480 973]	[70004 52484 973]	648518346349533058	122	411138	14689.247039794922	11055.099395751953	11055.099395751953	0.0	4823.057876586914	4823.057876586914	7971.103294372559	57826.75539692517	0.39302391604037584	1	False
137	159	46877	[69826 54752 995]	648518346349538686	[69828 54749 996]	[69782 54784 997]	648518346349533058	147	398299	33229.351974487305	29643.589599609375	2349.725601196289	3878.540481567383	2349.725601196289	2349.725601196289	17095.997619628906	57826.75539692517	2.561837039948542	4	True
138	160	805745	[84368 53674 445]	648518346349538682	[84402 53687 451]	[84300 53648 446]	648518346349533227	1098	325884	29759.24032020569	19715.08969116211	2440.6346130371094	0.0	2440.6346130371094	2440.6346130371094	14976.82243347168	71740.55141997802	1.7025305549477412	1	True
139	161	993250	[84784 55650 544]	648518346349538691	[84822 55628 544]	[84848 55572 544]	648518346349533227	155	343194	48787.32132148743	38743.17069244385	8851.661878585815	0.0	1667.0938568115234	1667.0938568115234	24960.25140762329	71740.55141997802	-2.142285359729878	2	True
140	162	1177260	[84428 53510 462]	648518346346300701	[84446 53530 462]	[84446 53550 461]	648518346349533227	147	327086	29508.84570121765	19464.695072174072	19464.695072174072	0.0	2440.6346130371094	2440.6346130371094	14721.603019714355	71740.55141997802	0.8146109925597316	2	True
141	163	2872765	[84678 56738 595]	648518346349493128	[84729 56754 593]	[84764 56752 596]	648518346349533227	462	339198	60236.48013496399	50192.32950592041	7710.169845581055	0.0	7710.169845581055	7710.169845581055	30493.7156791687	71740.55141997802	-2.4340508352679446	1	True
142	164	2921253	[84740 54558 503]	648518346349538624	[84788 54615 504]	[84788 54656 503]	648518346349533227	193	341696	40457.6366519928	30413.48602294922	2451.380584716797	8495.406616210938	2451.380584716797	2451.380584716797	20434.09848022461	71740.55141997802	-0.2949275703651201	2	True
143	165	3007663	[84662 54402 467]	648518346346300701	[84707 54484 478]	[84690 54316 467]	648518346349533227	638	338443	38042.15960121155	27998.00897216797	6077.2052001953125	10442.714767456055	2451.380584716797	2451.380584716797	19496.912658691406	71740.55141997802	-1.4349819891874669	2	True
145	167	3007561	[84934 55784 554]	648518346349538536	[84923 55740 554]	[84860 55724 554]	648518346349533227	499	349025	50424.076528549194	40379.925899505615	1667.0938568115234	0.0	1667.0938568115234	1667.0938568115234	25716.956859588623	71740.55141997802	2.200234927354952	1	True
146	169	3114868	[84956 55996 575]	648518346349538691	[84959 55992 576]	[84904 55940 576]	648518346349533227	138	350561	53149.39963722229	43105.24900817871	3211.8226318359375	4649.680023193359	3211.8226318359375	3211.8226318359375	27070.457363128662	71740.55141997802	2.6677504593316455	2	True
147	170	1822591	[83934 51830 330]	648518346349528972	[83906 51874 330]	[83838 51868 330]	648518346349533227	291	307601	10664.908849716187	0.0	0.0	0.0	19464.695072174072	19464.695072174072	5755.340078353882	71740.55141997802	1.7110697054625916	1	False
148	171	1548600	[84144 53722 463]	648518346349463975	[84200 53742 465]	[84240 53742 463]	648518346349533227	233	318167	30820.10760307312	20775.95697402954	2524.1275939941406	0.0	2524.1275939941406	2524.1275939941406	15715.980415344238	71740.55141997802	-0.8384894785995445	1	True
149	172	767047	[84390 53882 471]	648518346349538624	[84416 53936 471]	[84366 53948 471]	648518346349533227	130	326495	32300.847284317017	22256.696655273438	2641.306884765625	0.0	2641.306884765625	2641.306884765625	16712.806282043457	71740.55141997802	0.9129951539147264	2	True
150	173	1249467	[68570 57808 374]	648518346349515369	[68572 57778 375]	[68510 57758 375]	648518346349533267	187	264885	50418.635204315186	23448.530769348145	15372.914283752441	0.0	15372.914283752441	15372.914283752441	25636.128896713257	79686.76078151885	2.705069322671433	1	True
151	174	1453524	[68272 55908 348]	648518346349538691	[68234 55936 348]	[68162 55920 348]	648518346349533267	217	254151	35467.78438949585	8497.679954528809	8497.679954528809	0.0	8497.679954528809	8497.679954528809	18119.426557540894	79686.76078151885	1.7256910086288506	1	True
152	175	2993264	[67986 54994 316]	648518346349538685	[67972 55028 315]	[67896 55020 316]	648518346349533267	139	244071	27281.3409614563	0.0	0.0	0.0	8497.679954528809	8497.679954528809	14000.05278968811	79686.76078151885	1.3938683126099818	1	True
153	176	500893	[105102 51820 729]	648518346349464443	[105164 51854 732]	[105152 51894 729]	648518346349533350	465	520124	30114.22327041626	17715.929485321045	10900.839771270752	13150.711200714111	7413.209632873535	7413.209632873535	15438.040071487427	65534.5032318655	-0.6731302293367353	3	True
154	177	472549	[104670 52858 782]	648518346349538636	[104705 52816 780]	[104710 52778 782]	648518346349533350	259	499763	39997.75845718384	27599.464672088623	2518.3138275146484	0.0	1290.2909698486328	1290.2909698486328	20538.11291694641	65534.5032318655	-3.1202659445152268	1	True
155	178	616573	[104700 52676 825]	648518346349464457	[104724 52704 825]	[104684 52698 823]	648518346349533350	115	500728	42342.62707901001	29944.333293914795	3528.165573120117	3771.4700775146484	2049.12451171875	2049.12451171875	21208.937898635864	65534.5032318655	0.20097767123422508	3	True
156	179	1630869	[104762 52654 804]	648518346349538689	[104776 52682 801]	[104722 52724 804]	648518346349533350	249	502137	40398.44736099243	28000.153575897217	2919.1612701416016	3499.791015625	1706.9839324951172	1706.9839324951172	21208.937898635864	65534.5032318655	0.5485511430096607	2	True
157	180	2288238	[104778 52936 787]	648518346349464443	[104782 52894 789]	[104734 52852 787]	648518346349533350	478	503167	40623.53787231445	28225.24408721924	2184.686019897461	10562.587070465088	1290.2909698486328	1290.2909698486328	21008.3523273468	65534.5032318655	2.114389022620564	3	True
158	181	3257222	[105338 50620 700]	648518346349517791	[105287 50602 701]	[105232 50644 700]	648518346349533350	259	526548	19515.71021270752	7117.416427612305	2344.3970947265625	0.0	2344.3970947265625	2344.3970947265625	10265.917091369629	65534.5032318655	1.7100785455671244	1	True
160	184	3236670	[104670 52562 788]	648518346349514574	[104732 52583 785]	[104724 52654 788]	648518346349533350	485	501892	38827.01462173462	26428.720836639404	834.03857421875	0.0	834.03857421875	834.03857421875	19590.68999671936	65534.5032318655	-0.4210534010861222	1	False
162	186	226777	[105282 50234 698]	648518346349464443	[105267 50310 697]	[105188 50268 698]	648518346349533350	525	525995	17171.313117980957	4773.019332885742	4773.019332885742	0.0	2344.3970947265625	2344.3970947265625	9200.713455200195	65534.5032318655	1.1814004656102244	3	True
163	188	216932	[104892 52608 787]	648518346349464457	[104852 52620 785]	[104792 52642 787]	648518346349533350	79	505128	38785.47175216675	26387.177967071533	1672.5006561279297	0.0	834.03857421875	834.03857421875	19796.780923843384	65534.5032318655	0.8385674553646838	3	True
164	190	883003	[62192 61836 849]	648518346349538670	[62165 61862 848]	[62114 61908 849]	648518346349533482	158	520691	72058.43996047974	59011.71206283569	3029.1939392089844	0.0	3029.1939392089844	3029.1939392089844	36618.125020980835	88012.30257539413	0.8018065574804345	2	True
165	191	1303825	[61160 57644 696]	648518346349538685	[61202 57664 698]	[61238 57690 696]	648518346349533482	194	471791	33813.02466964722	20766.296772003174	2375.7708129882812	3425.250991821289	1871.6171875	1871.6171875	17501.493867874146	88012.30257539413	-1.1043090901505968	7	True
166	192	1989907	[61104 58190 726]	648518346349538685	[61162 58188 724]	[61192 58138 727]	648518346349533482	339	471261	38736.46306991577	25689.73517227173	2277.8653717041016	5044.789901733398	1957.0784759521484	1957.0784759521484	20054.869050979614	88012.30257539413	-2.880495748396655	7	True
167	193	2146951	[60880 57392 672]	648518346349508607	[60942 57400 673]	[60972 57346 672]	648518346349533482	399	457812	30261.92551803589	17215.197620391846	3932.988235473633	3932.988235473633	2142.5670166015625	2142.5670166015625	15747.837076187134	88012.30257539413	-1.5050852767110876	4	True
168	194	2193366	[60566 56212 646]	648518346345771116	[60610 56248 646]	[60634 56286 646]	648518346349533482	422	434435	20926.7064743042	8076.219825744629	8076.219825744629	0.0	7318.652618408203	7318.652618408203	10811.87624168396	88012.30257539413	-2.0653545867519694	1	False
169	195	2240824	[60960 56898 684]	648518346349508607	[60952 56974 681]	[60862 56924 684]	648518346349533482	448	459397	27388.37975692749	14341.651859283447	7318.652618408203	0.0	3528.0065841674805	3528.0065841674805	14263.406717300415	88012.30257539413	1.3538271345699926	4	True
170	196	2943125	[61352 57474 680]	648518346349508922	[61352 57513 681]	[61292 57554 680]	648518346349533482	161	479291	32969.41299819946	19922.68510055542	2096.0900115966797	0.0	2096.0900115966797	2096.0900115966797	16879.401781082153	88012.30257539413	1.012459724643549	2	True
171	197	3096326	[62080 60072 813]	648518346341393278	[62065 60068 811]	[62032 60030 812]	648518346349533482	82	516176	56848.42129135132	43801.693393707275	4572.518127441406	0.0	1535.6654663085938	1535.6654663085938	28914.943674087524	88012.30257539413	0.9320197118566059	1	False
173	199	3400788	[61164 58012 708]	648518346349508842	[61224 58019 706]	[61246 57978 708]	648518346349533482	356	473848	36861.42957687378	23814.701679229736	3271.1487731933594	4848.2415771484375	1957.0784759521484	1957.0784759521484	18427.766862869263	88012.30257539413	-2.7815507925182272	6	True
175	201	3510906	[61138 58342 753]	648518346349538685	[61210 58376 755]	[61242 58320 753]	648518346349533482	348	472302	41244.15389633179	28197.425998687744	3184.3879051208496	3184.3879051208496	1748.538589477539	1748.538589477539	21170.371728897095	88012.30257539413	-1.3572880820335051	7	True
176	202	3291706	[62042 60216 807]	648518346349538685	[62023 60212 804]	[61968 60164 807]	648518346349533482	294	514107	57665.38332748413	44618.65542984009	1535.6654663085938	5389.480163574219	1535.6654663085938	1535.6654663085938	29427.673196792603	88012.30257539413	1.6249062786647683	7	True
177	203	542051	[61212 57384 679]	648518346349538685	[61190 57372 678]	[61120 57350 679]	648518346349533482	108	471022	30697.65947341919	17650.931575775146	2254.8407135009766	0.0	1770.7676086425781	1770.7676086425781	15923.417993545532	88012.30257539413	1.0495145206717613	7	True
179	205	392483	[61800 59570 799]	648518346349538685	[61825 59625 798]	[61814 59664 797]	648518346349533482	139	505016	52862.2293510437	39815.50145339966	7212.051620483398	7997.181621551514	4572.518127441406	4572.518127441406	27168.282419204712	88012.30257539413	0.09874992362941357	7	True
180	206	3336550	[60490 55290 639]	648518346342789858	[60507 55321 637]	[60484 55382 638]	648518346349533482	254	428345	13332.837055206299	0.0	0.0	0.0	8076.219825744629	8076.219825744629	7246.1630935668945	88012.30257539413	0.022452873762680837	1	False
181	207	3462561	[61378 58656 776]	648518346349508607	[61442 58673 776]	[61436 58716 775]	648518346349533482	148	487303	44560.32593917847	31513.598041534424	2456.3402557373047	6867.116241455078	1861.5565490722656	1861.5565490722656	22707.83821296692	88012.30257539413	-0.011114488799298576	4	True
182	208	3425924	[62322 61594 828]	648518346349508842	[62296 61605 828]	[62258 61638 828]	648518346349533482	60	524980	69634.45677566528	56587.72887802124	9280.593307495117	9280.593307495117	3029.1939392089844	3029.1939392089844	35210.26222038269	88012.30257539413	0.4424267856241774	6	True
183	209	3202109	[61904 60590 795]	648518346349508842	[61886 60568 795]	[61908 60512 796]	648518346349533482	70	507653	61013.768283843994	47967.04038619995	3348.3849563598633	15363.590553283691	3348.3849563598633	3348.3849563598633	30968.081274032593	88012.30257539413	-2.964816498007189	6	True
184	210	2220774	[61326 58406 764]	648518346349508922	[61380 58416 763]	[61360 58456 763]	648518346349533482	437	480543	42138.86477279663	29092.136875152588	1748.538589477539	10376.769939422607	1748.538589477539	1748.538589477539	21614.74981880188	88012.30257539413	0.5235108394951249	2	True
185	211	2122504	[61124 58000 733]	648518346349508607	[61182 57996 733]	[61210 58056 733]	648518346349533482	390	471028	37805.6463432312	24758.91844558716	2424.590621948242	7876.509750366211	2277.8653717041016	2277.8653717041016	19480.710077285767	88012.30257539413	-0.4891355599978007	4	True
187	213	154420	[61108 57478 682]	648518346349508842	[61117 57534 683]	[61138 57538 681]	648518346349533482	170	467547	32158.541286468506	19111.813388824463	1770.7676086425781	0.0	1770.7676086425781	1770.7676086425781	16594.72028541565	88012.30257539413	-0.9293086627428928	6	True
188	214	95963	[61316 58782 770]	648518346349538685	[61387 58817 766]	[61422 58784 770]	648518346349533482	222	481345	45055.5492515564	32008.821353912354	1861.5565490722656	4066.92724609375	1334.8242492675781	1334.8242492675781	23206.173181533813	88012.30257539413	-2.142042448560563	7	True
189	215	400467	[61404 58932 774]	648518346349508842	[61473 58920 775]	[61472 58856 774]	648518346349533482	362	490304	46292.676750183105	33245.94885253906	1334.8242492675781	9749.248233795166	1334.8242492675781	1334.8242492675781	23988.25023841858	88012.30257539413	-0.6221294759106086	6	True
190	216	253550	[107714 47906 1631]	648518346349538671	[107745 47835 1631]	[107746 47864 1628]	648518346349533719	628	236649	42362.76363372803	43104.52073097229	2735.6969451904297	7368.151336669922	2735.6969451904297	2735.6969451904297	21549.633045196533	68061.57150911225	-0.6335846052045241	7	True
191	217	933108	[107520 45904 1595]	648518346349385956	[107506 45896 1597]	[107454 45912 1596]	648518346349533719	148	228213	26275.17195892334	27016.929056167603	1977.0294075012207	0.0	1884.9274597167969	1884.9274597167969	13553.698062896729	68061.57150911225	2.393590221914424	1	False
192	218	1379702	[107950 48452 1657]	648518346349538671	[107970 48480 1658]	[108016 48530 1657]	648518346349533719	205	246429	48473.17607879639	49214.93317604065	1876.5492248535156	6239.211196899414	1864.5951385498047	1864.5951385498047	24319.627250671387	68061.57150911225	-0.4776807673163215	7	True
193	219	1773403	[108270 50774 1702]	648518346349538671	[108334 50810 1700]	[108322 50716 1702]	648518346349533719	279	267098	67627.43766784668	68369.19476509094	5462.121002197266	5462.121002197266	5462.121002197266	9101.283592224121	34313.81669616699	68061.57150911225	-0.3704317150917049	7	True
194	220	2107905	[108114 50146 1705]	648518346349538671	[108172 50148 1703]	[108216 50152 1705]	648518346349533719	383	255653	62398.972160339355	63140.72925758362	3936.6224517822266	14397.26689529419	3936.6224517822266	3936.6224517822266	31940.332347869873	68061.57150911225	-1.8235041005479895	7	True
195	221	2225056	[108118 48608 1664]	648518346349375202	[108104 48686 1664]	[108036 48644 1663]	648518346349533719	440	252667	50361.77841949463	51103.53551673889	2331.5365104675293	3898.9336128234863	2331.5365104675293	2331.5365104675293	25486.460205078125	68061.57150911225	1.135424412667646	7	True
196	222	2526705	[107624 47302 1628]	648518346349538652	[107613 47342 1629]	[107628 47386 1628]	648518346349533719	55	233802	38696.790599823	39438.54769706726	3845.4024200439453	7988.527332305908	1730.0951232910156	1730.0951232910156	19631.85300064087	68061.57150911225	0.44532801517412557	4	True
197	223	2905075	[108168 49672 1697]	648518346349375202	[108177 49668 1698]	[108128 49670 1699]	648518346349533719	121	257272	58741.92726135254	59483.6843585968	8564.380073547363	8564.380073547363	3936.6224517822266	3936.6224517822266	29898.556812286377	68061.57150911225	2.355100425472298	7	True
198	224	2521249	[107550 45726 1591]	648518346349538671	[107576 45688 1591]	[107526 45660 1593]	648518346349533719	253	232386	24458.439445495605	25200.196542739868	915.0281066894531	0.0	915.0281066894531	915.0281066894531	13000.233722686768	68061.57150911225	2.645837715853763	7	True
199	225	2959321	[107422 45388 1588]	648518346349538652	[107447 45428 1587]	[107474 45416 1590]	648518346349533719	102	226458	22643.899002075195	23385.656099319458	23385.656099319458	0.0	2247.4132804870605	2247.4132804870605	11455.043994903564	68061.57150911225	-2.6698395680468257	4	True
200	226	2842568	[108132 48488 1642]	648518346349538652	[108101 48495 1643]	[108036 48448 1642]	648518346349533719	125	252113	48258.190338134766	48999.94743537903	2016.9127578735352	9914.41781616211	1876.5492248535156	1876.5492248535156	24508.74680328369	68061.57150911225	2.3177207342078976	4	True
201	227	1887857	[107308 46036 1598]	648518346349538671	[107360 46048 1596]	[107396 46076 1598]	648518346349533719	308	224711	27559.726943969727	28301.48404121399	1884.9274597167969	3490.105438232422	1884.9274597167969	1884.9274597167969	14348.802501678467	68061.57150911225	-1.819237058703409	7	True
202	228	99483	[107520 46600 1606]	648518346349538652	[107497 46516 1601]	[107416 46602 1606]	648518346349533719	700	228313	30953.56694793701	31695.324045181274	2506.1865844726562	8361.555419921875	2426.218551635742	2426.218551635742	16088.719440460205	68061.57150911225	1.6411219524510585	4	True
203	229	3235411	[107614 45732 1602]	648518346349375202	[107605 45681 1602]	[107526 45710 1602]	648518346349533719	468	233801	24295.94979095459	25037.706888198853	2817.318874359131	0.0	915.0281066894531	915.0281066894531	12648.072757720947	68061.57150911225	1.5537325125375927	7	True
204	230	3160968	[107464 46186 1590]	648518346349375202	[107490 46191 1591]	[107430 46206 1591]	648518346349533719	197	227822	28451.922103881836	29193.6792011261	1890.1672058105469	4431.606285095215	1890.1672058105469	1890.1672058105469	14674.69235610962	68061.57150911225	2.632588868765096	7	True
205	231	2385332	[107530 46844 1593]	648518346349375202	[107498 46804 1595]	[107430 46834 1593]	648518346349533719	548	228079	33358.27926635742	34100.036363601685	2426.218551635742	4906.357162475586	2426.218551635742	2426.218551635742	17180.36266708374	68061.57150911225	1.6393074049676155	7	True
206	232	1006007	[107466 47100 1590]	648518346349538671	[107436 47082 1591]	[107378 47072 1591]	648518346349533719	156	226346	35613.64463043213	36355.40172767639	2469.2195739746094	8499.8941116333	2469.2195739746094	2469.2195739746094	18247.537448883057	68061.57150911225	2.2245530905219306	7	True
207	233	1613051	[108004 48252 1642]	648518346349375202	[107962 48290 1642]	[107954 48324 1642]	648518346349533719	245	245503	46673.51860809326	47415.275705337524	4380.510391235352	6684.599472045898	1864.5951385498047	1864.5951385498047	23600.522438049316	68061.57150911225	0.08044390021318097	7	True
208	235	2148053	[107812 47450 1628]	648518346349375202	[107790 47514 1626]	[107714 47490 1628]	648518346349533719	401	239028	40038.81480026245	40780.571897506714	1730.0951232910156	7013.587741851807	1730.0951232910156	1730.0951232910156	20243.588314056396	68061.57150911225	1.4952474677016294	7	True
209	236	751891	[83392 63514 479]	648518346349538536	[83458 63518 481]	[83466 63486 479]	648518346349533811	129	529639	49503.23908042908	30288.258615493774	13192.682792663574	0.0	13192.682792663574	13192.682792663574	25421.67374610901	74668.40648945226	-0.9895419832335851	1	True
210	237	1412254	[82978 61974 452]	648518346349513292	[83034 61978 449]	[83058 61920 452]	648518346349533811	210	515160	36672.36516189575	17457.38469696045	3373.2193145751953	0.0	3373.2193145751953	3373.2193145751953	18764.953718185425	74668.40648945226	-1.262947024531765	1	False
211	238	2284590	[83974 65126 519]	648518346341409005	[83944 65092 521]	[83884 65074 520]	648518346349533811	473	549086	63438.740659713745	44223.76019477844	13935.501579284668	30389.94477081299	13935.501579284668	13935.501579284668	32390.12717819214	74668.40648945226	2.212927071061867	2	False
212	239	1631665	[83034 61514 452]	648518346341391505	[82990 61526 451]	[82930 61550 452]	648518346349533811	249	512997	33064.869508743286	13849.889043807983	13849.889043807983	0.0	1853.2826690673828	1853.2826690673828	17090.97447013855	74668.40648945226	1.357843515502522	1	False
213	240	1098236	[82764 61606 447]	648518346341409005	[82812 61610 446]	[82850 61574 447]	648518346349533811	167	500433	33609.38677597046	14394.406311035156	1853.2826690673828	0.0	1853.2826690673828	1853.2826690673828	17318.26843070984	74668.40648945226	-2.5303065721246623	2	False
214	241	321476	[82872 60042 413]	648518346349475011	[82850 60054 407]	[82768 60052 413]	648518346349533811	195	501841	20138.420253753662	0.0	0.0	0.0	13849.889043807983	13849.889043807983	10500.730121612549	74668.40648945226	1.5088030240268542	1	False
215	243	2326046	[105394 59594 1911]	648518346349464518	[105474 59638 1916]	[105480 59586 1911]	648518346349534048	502	581790	36073.87754821777	20477.842864990234	2743.1271018981934	0.0	2650.5438537597656	2743.1271018981934	18476.157264709473	60076.63529850116	-1.2981407995352388	2	True
216	244	3112753	[104720 57280 1877]	648518346348195257	[104714 57304 1867]	[104624 57242 1876]	648518346349534048	581	553779	15596.034683227539	0.0	0.0	0.0	5248.504745483398	5248.504745483398	8290.437572479248	60076.63529850116	1.5352089740849417	1	False
217	245	3083380	[106566 63278 1977]	648518346349374633	[106527 63326 1980]	[106530 63226 1978]	648518346349534048	125	607260	67330.68751525879	51734.65283203125	4359.735046386719	4359.735046386719	4359.735046386719	5025.752487182617	34305.31167411804	60076.63529850116	1.8033053496353573	2	False
218	247	2187481	[105274 59256 1891]	648518346348208892	[105412 59308 1896]	[105320 59328 1890]	648518346349534048	1389	575421	32805.251235961914	17209.216552734375	12680.845840454102	0.0	2938.686996459961	2938.686996459961	16747.797298431396	60076.63529850116	0.501691040835779	1	True
219	249	1958246	[105668 59806 1924]	648518346349464518	[105678 59876 1925]	[105626 59874 1924]	648518346349534048	329	588649	38608.936515808105	23012.901832580566	2650.5438537597656	2650.5438537597656	2650.5438537597656	3377.160713195801	19454.795238494873	60076.63529850116	0.44028146519095585	2	True
220	250	1907230	[106634 62556 1965]	648518346342915986	[106610 62618 1961]	[106548 62594 1965]	648518346349534048	314	608862	61415.12648773193	45819.091804504395	22888.645553588867	0.0	1439.3582000732422	1439.3582000732422	31198.173069000244	60076.63529850116	1.2064102378385757	1	False
222	252	2436308	[106676 62762 1956]	648518346349515278	[106654 62788 1960]	[106582 62744 1957]	648518346349534048	596	609937	62854.484687805176	47258.45000457764	1439.3582000732422	0.0	1282.4784393310547	1282.4784393310547	31870.02923965454	60076.63529850116	1.5610859111000763	1	False
224	254	8061	[107994 58848 681]	648518346349464646	[108007 58779 680]	[108004 58776 683]	648518346349534072	126	217549	30217.301776885986	30931.299602508545	1152.3492736816406	0.0	1152.3492736816406	1152.3492736816406	15312.62170791626	47867.06549229521	-2.9670637975686613	5	True
225	255	360424	[107780 57458 726]	648518346349528980	[107816 57488 725]	[107844 57514 725]	648518346349534072	91	205689	24712.67079925537	25562.119255065918	17659.335441589355	0.0	1656.5797729492188	1656.5797729492188	11110.189743041992	47867.06549229521	-0.7121990026704408	1	False
226	257	711687	[108178 57112 641]	648518346348456358	[108208 57076 642]	[108156 57042 641]	648518346349534072	125	229474	16769.080806732178	17533.161613464355	2992.6533966064453	0.0	2111.2889709472656	2111.2889709472656	8746.741733551025	47867.06549229521	1.4524507188503377	1	False
227	258	947648	[108744 63026 727]	648518346349538660	[108801 63048 728]	[108838 63046 727]	648518346349534072	118	260722	65426.15718841553	66140.15501403809	2970.538833618164	10352.38321685791	2302.4987030029297	2302.4987030029297	33086.61538314819	47867.06549229521	-1.5325033663404792	5	True
228	259	1010250	[108124 60442 706]	648518346349464646	[108168 60466 705]	[108214 60434 706]	648518346349534072	157	226873	44056.77177619934	44793.17104721069	4988.903968811035	4988.903968811035	2787.4388885498047	2787.4388885498047	22353.419033050537	47867.06549229521	-2.313421224040189	5	True
229	260	2001623	[108480 61830 695]	648518346349538660	[108536 61858 696]	[108584 61830 695]	648518346349534072	343	243014	55363.679067611694	56077.67689323425	6447.514390945435	6447.514390945435	2162.1937255859375	2162.1937255859375	28111.730792999268	47867.06549229521	-1.3093025673746521	5	True
230	261	2929887	[107950 59906 688]	648518346349464646	[108003 59922 688]	[108036 59878 689]	648518346349534072	278	216234	39294.997760772705	40008.995586395264	6974.94694519043	9415.639770507812	4988.903968811035	6974.94694519043	19957.13231277466	47867.06549229521	-2.3823050094174856	5	True
231	262	2951255	[107772 58186 682]	648518346349500193	[107849 58218 683]	[107848 58270 682]	648518346349534072	162	207291	26253.25256729126	26954.616443634033	9518.94369506836	0.0	2248.9881286621094	2248.9881286621094	13763.331840515137	47867.06549229521	-1.3678641645181011	1	False
232	263	1045053	[108232 60764 711]	648518346349538660	[108288 60798 712]	[108316 60752 711]	648518346349534072	161	231796	46617.44905471802	47331.446880340576	2787.4388885498047	16234.187423706055	2787.4388885498047	2787.4388885498047	23470.684284210205	47867.06549229521	-1.631097529064223	5	True
233	264	3546826	[108170 58766 694]	648518346349538660	[108128 58774 693]	[108068 58760 694]	648518346349534072	61	224683	30575.195428848267	31388.483852386475	1566.8179016113281	0.0	1566.8179016113281	1566.8179016113281	15590.479679107666	47867.06549229521	1.298259849325875	5	True
234	265	3234339	[108362 61092 705]	648518346349538660	[108399 61082 704]	[108450 61102 705]	648518346349534072	77	237056	49111.46908950806	49825.466915130615	3025.1172409057617	3025.1172409057617	3025.1172409057617	5286.361389160156	24757.241458892822	47867.06549229521	-2.337626595902824	5	True
235	266	3115593	[109106 57474 611]	648518346342791752	[109082 57470 612]	[109034 57464 612]	648518346349534072	120	271386	24567.90118408203	25331.98199081421	17110.116849899292	0.0	8063.659126281738	8063.659126281738	8746.741733551025	47867.06549229521	2.201564428647816	1	False
236	267	2493922	[107994 57494 722]	648518346348455290	[107944 57524 720]	[107906 57524 722]	648518346349534072	655	213019	24328.99112701416	25178.439582824707	2691.997344970703	0.0	1656.5797729492188	1656.5797729492188	11110.189743041992	47867.06549229521	1.0314038754445936	1	False
237	268	3288719	[107934 59042 702]	648518346348455500	[108000 59056 703]	[108034 59062 702]	648518346349534072	105	216216	32845.48701667786	33645.57200241089	2596.11083984375	0.0	2596.11083984375	2596.11083984375	17031.98052597046	47867.06549229521	-0.7987962705401181	1	False
238	270	2576605	[107912 57394 676]	648518346348203234	[107934 57475 690]	[107954 57486 675]	648518346349534072	585	213016	21678.177223205566	22527.625679016113	4350.656728744507	0.0	2691.997344970703	2691.997344970703	11110.189743041992	47867.06549229521	-0.18930218705338964	1	False
239	271	966860	[108134 56742 660]	648518346349514931	[108135 56756 656]	[108056 56744 658]	648518346349534072	189	226289	14268.428102493286	15145.692001342773	9887.408525466919	9887.408525466919	2992.6533966064453	2992.6533966064453	7427.1070728302	47867.06549229521	0.8691447569515935	3	False
240	272	966503	[108262 55244 561]	648518346348676708	[108335 55179 566]	[108342 55198 561]	648518346349534072	193	234209	2533.0927352905273	0.0	0.0	0.0	3751.268051147461	3751.268051147461	0.0	47867.06549229521	-2.3486477143307423	1	False
242	274	3011886	[108134 57234 658]	648518346349515352	[108079 57147 657]	[108042 57284 658]	648518346349534072	124	221000	17339.666856765747	18206.80463409424	2111.2889709472656	0.0	2111.2889709472656	2111.2889709472656	9261.642307281494	47867.06549229521	0.7834428456251663	1	False
243	275	2352791	[108416 62104 700]	648518346349464646	[108468 62114 701]	[108516 62116 700]	648518346349534072	519	239698	57344.4730758667	58058.47090148926	2162.1937255859375	13519.365375518799	2162.1937255859375	2162.1937255859375	28715.441257476807	47867.06549229521	-1.5907680051810196	5	True
244	276	2104515	[108294 55750 588]	648518346348676715	[108352 55753 587]	[108376 55708 588]	648518346349534072	58	234672	5405.357635498047	5217.938461303711	2575.066864013672	0.0	2223.5613861083984	2223.5613861083984	3061.9428844451904	47867.06549229521	-2.8131329459681305	1	False
245	277	1978118	[108094 58272 691]	648518346349514931	[108054 58284 687]	[107992 58300 691]	648518346349534072	336	219717	26684.749849319458	27551.88762664795	2248.9881286621094	12416.321746826172	2248.9881286621094	2248.9881286621094	13763.331840515137	47867.06549229521	1.1890697626167874	3	False
246	278	1667363	[108234 55602 601]	648518346349514931	[108308 55628 605]	[108316 55674 601]	648518346349534072	256	232684	4474.780807495117	5264.091369628906	2223.5613861083984	0.0	2223.5613861083984	2223.5613861083984	2718.7239513397217	47867.06549229521	-0.9078934852513383	3	False
247	279	1624936	[108822 62770 707]	648518346348466986	[108814 62770 709]	[108742 62738 708]	648518346349534072	247	261551	62763.58981323242	63477.58763885498	6110.645935058594	0.0	2970.538833618164	2970.538833618164	31887.041774749756	47867.06549229521	2.7732341499553512	1	False
248	280	16372	[108436 55564 573]	648518346349510494	[108478 55537 571]	[108490 55502 573]	648518346349534072	175	241264	4571.371849060059	3751.268051147461	3751.268051147461	0.0	2575.066864013672	2575.066864013672	1776.8178997039795	47867.06549229521	-3.0166267895571095	1	False
249	281	381298	[109008 63118 738]	648518346349464646	[109012 63180 738]	[108976 63196 738]	648518346349534072	93	268792	67034.78159332275	67748.77941894531	2302.4987030029297	10535.296905517578	2302.4987030029297	2302.4987030029297	33854.0350151062	47867.06549229521	0.9848557321432505	5	True
250	282	39672	[65738 51780 466]	648518346349464706	[65776 51798 471]	[65804 51786 466]	648518346349534289	513	178121	57740.362243652344	52321.67988395691	5160.476150512695	5160.476150512695	5160.476150512695	13406.111824035645	29448.513305664062	69651.74912207249	-0.35575360435178777	8	True
251	283	506127	[65356 47828 394]	648518346349538624	[65372 47871 392]	[65384 47884 395]	648518346349534289	93	168112	24347.06385421753	18928.381494522095	2262.540725708008	0.0	1519.438980102539	1519.438980102539	12471.387014389038	69651.74912207249	-2.5960314952150916	4	True
252	284	774572	[65194 47992 397]	648518346341408748	[65260 47998 395]	[65304 48000 397]	648518346349534289	131	165979	25682.506591796875	20263.82423210144	1519.438980102539	0.0	1519.438980102539	1519.438980102539	12783.24831199646	69651.74912207249	-1.9464505904342904	1	False
253	285	1056528	[65348 48600 433]	648518346349538624	[65372 48642 431]	[65414 48674 433]	648518346349534289	162	168346	31864.46510696411	26445.782747268677	2117.804733276367	3207.867202758789	2117.804733276367	2117.804733276367	16078.551080703735	69651.74912207249	-0.17269910890258175	4	True
255	287	3063685	[65552 47680 391]	648518346349464706	[65588 47695 393]	[65548 47684 393]	648518346349534289	292	174507	22251.75701904297	16833.074659347534	16833.074659347534	0.0	2262.540725708008	2262.540725708008	11752.385801315308	69651.74912207249	2.840066771013854	8	True
256	288	3314390	[66516 45926 393]	648518346342916133	[66523 45872 393]	[66476 45838 393]	648518346349534289	98	198784	5799.035057067871	0.0	0.0	0.0	16833.074659347534	16833.074659347534	3319.9950637817383	69651.74912207249	0.9590840239854636	1	False
257	289	3247468	[65510 48806 417]	648518346342935372	[65508 48776 418]	[65440 48730 417]	648518346349534289	159	171104	31857.994678497314	26439.31231880188	4609.959426879883	0.0	2117.804733276367	2117.804733276367	16575.278284072876	69651.74912207249	2.66111164802988	1	False
258	290	2124432	[65086 48330 439]	648518346349464706	[65184 48329 443]	[65168 48376 439]	648518346349534289	1283	165344	37227.06192398071	31808.37956428528	2198.6512756347656	8606.234437942505	1692.850845336914	1692.850845336914	16283.530710220337	69651.74912207249	-0.699414330199708	8	True
260	292	3502290	[65606 49606 442]	648518346349464706	[65622 49647 440]	[65576 49658 439]	648518346349534289	540	175129	39683.311794281006	34264.62943458557	14149.13191986084	13506.634773254395	3223.3245697021484	3223.3245697021484	19884.045141220093	69651.74912207249	0.823967997633971	8	True
261	293	2886979	[65304 48300 429]	648518346349538624	[65338 48382 436]	[65242 48370 429]	648518346349534289	1987	167901	37138.569705963135	31719.8873462677	10562.139221191406	5333.192413330078	2130.726837158203	2130.726837158203	16283.530710220337	69651.74912207249	1.0828720234241864	4	True
262	295	1698183	[65658 51248 454]	648518346349464706	[65652 51288 452]	[65596 51288 453]	648518346349534289	262	175691	52629.76525878906	47211.08289909363	2314.415756225586	2314.415756225586	2314.415756225586	16213.368686676025	26857.330780029297	69651.74912207249	1.5590620793835541	8	True
263	296	1712214	[65668 50954 444]	648518346349464706	[65626 50994 448]	[65574 50976 447]	648518346349534289	265	175148	50353.002502441406	44934.32014274597	11278.443054199219	11278.443054199219	2314.415756225586	13936.60593032837	25741.601448059082	69651.74912207249	1.5113614993500757	8	True
264	297	1358269	[65964 53368 438]	648518346341419546	[65998 53394 440]	[66040 53420 438]	648518346349534289	202	182528	70151.45136260986	64732.76900291443	13406.111824035645	0.0	4345.985137939453	4345.985137939453	35765.07960510254	69651.74912207249	-1.0980218472648076	1	False
265	298	1827090	[65112 48466 433]	648518346342916130	[65160 48444 432]	[65186 48394 433]	648518346349534289	292	165125	37869.55907058716	32450.876710891724	1692.850845336914	0.0	1692.850845336914	1692.850845336914	16283.530710220337	69651.74912207249	-1.6404104018061805	1	False
266	299	1144868	[65122 48386 398]	648518346349464706	[65170 48400 398]	[65214 48418 397]	648518346349534289	173	165199	28949.798294067383	23531.11593437195	1761.2919921875	6832.846527099609	1761.2919921875	1761.2919921875	14541.699640274048	69651.74912207249	-1.0024712873639292	8	True
267	300	974613	[65292 48434 402]	648518346349538624	[65334 48472 402]	[65312 48510 401]	648518346349534289	153	167618	28697.035495758057	23278.353136062622	3979.898208618164	4760.393684387207	1761.2919921875	1761.2919921875	14737.919443130493	69651.74912207249	0.5732437652041207	4	True
269	302	61394	[65584 49066 445]	648518346349464706	[65594 49004 445]	[65520 49032 444]	648518346349534289	284	174509	35212.14307785034	29793.460718154907	4034.5590057373047	7858.673553466797	3203.6576919555664	3203.6576919555664	18015.28003501892	69651.74912207249	0.6870871630034522	8	True
270	303	2490094	[114332 53164 999]	648518346349508898	[114392 53150 996]	[114428 53184 999]	648518346349534794	195	438722	56508.38356781006	30389.86768722534	2439.0536499023438	0.0	2439.0536499023438	2439.0536499023438	29257.986963272095	83620.00321323564	-2.153080979706594	2	True
271	304	845588	[114246 52800 1005]	648518346349538638	[114300 52814 1004]	[114314 52760 1004]	648518346349534794	138	435431	53843.83739852905	27725.321517944336	14568.297668457031	0.0	2734.684051513672	2734.684051513672	27875.034341812134	83620.00321323564	-1.3879927878439877	1	True
272	305	3048063	[114398 50264 948]	648518346349508894	[114367 50317 947]	[114340 50342 946]	648518346349534794	263	437654	32650.864696502686	6532.348815917969	1504.9747619628906	6532.348815917969	1504.9747619628906	1504.9747619628906	16697.422189712524	83620.00321323564	0.030513840398258198	2	True
273	306	3355873	[114384 49542 917]	648518346349508894	[114364 49589 915]	[114308 49604 916]	648518346349534794	365	438456	26218.11884689331	0.0	0.0	0.0	6128.725715637207	6128.725715637207	13932.79734992981	83620.00321323564	0.8096709519901114	2	True
274	307	3376000	[114706 54034 1022]	648518346348116347	[114673 54062 1024]	[114600 54014 1022]	648518346349534794	291	449152	64228.152530670166	38109.63665008545	7932.696968078613	0.0	6177.958915710449	6177.958915710449	33203.748167037964	83620.00321323564	1.70679221741181	1	False
275	308	3527947	[114680 51252 942]	648518346349517791	[114648 51228 943]	[114588 51216 942]	648518346349534794	59	448552	39458.2720451355	13339.756164550781	7840.377655029297	0.0	7406.761474609375	7406.761474609375	21091.96988105774	83620.00321323564	1.9715568713269147	1	True
276	309	2087601	[114576 52966 1002]	648518346349375202	[114552 53004 1005]	[114480 52940 1002]	648518346349534794	375	445803	55856.01908111572	29737.503200531006	2734.684051513672	0.0	2439.0536499023438	2439.0536499023438	28820.055917739868	83620.00321323564	1.2626194073670602	1	True
277	310	727670	[114458 50282 935]	648518346348120111	[114431 50301 935]	[114358 50286 935]	648518346349534794	94	441110	32247.241596221924	6128.725715637207	6128.725715637207	0.0	1504.9747619628906	1504.9747619628906	17139.624757766724	83620.00321323564	1.8926223690728352	1	False
278	311	248776	[114598 54766 1045]	648518346349508898	[114584 54764 1046]	[114514 54732 1045]	648518346349534794	81	446510	70049.41730117798	43930.90142059326	6177.958915710449	13821.006340026855	6177.958915710449	6177.958915710449	36007.86643028259	83620.00321323564	2.4021074855594926	2	True
279	312	466683	[94606 52734 1238]	648518346349529031	[94622 52690 1237]	[94640 52638 1238]	648518346349534855	101	421373	52236.91278076172	52838.40609359741	2958.8326721191406	0.0	2958.8326721191406	2958.8326721191406	26808.112102508545	75197.78371956969	-2.6156590777240933	1	False
280	313	1380057	[94630 47052 944]	648518346349512500	[94688 47052 946]	[94728 47052 944]	648518346349534855	205	424528	820.1671600341797	0.0	0.0	0.0	19382.074546813965	19382.074546813965	0.0	75197.78371956969	-1.1926585864622845	1	False
281	314	2268008	[94824 51084 1155]	648518346346300466	[94790 50998 1157]	[94738 51066 1155]	648518346349534855	464	430614	37035.46190261841	37636.9552154541	1648.5057907104492	0.0	1648.5057907104492	1648.5057907104492	19115.54249191284	75197.78371956969	1.406904646544629	2	True
282	315	3136920	[94698 52402 1232]	648518346349538682	[94748 52420 1228]	[94690 52480 1231]	648518346349534855	753	428718	49785.00276184082	50386.496074676514	2703.3458862304688	14136.744770050049	2703.3458862304688	2703.3458862304688	25371.43070602417	75197.78371956969	0.8274054025721059	4	True
283	316	3339034	[94286 49626 1081]	648518346349538682	[94302 49642 1080]	[94340 49618 1079]	648518346349534855	91	412919	24033.074214935303	24634.567527770996	1531.2339172363281	4553.535247802734	1531.2339172363281	1531.2339172363281	12846.152521133423	75197.78371956969	-0.7608193819808708	4	True
284	317	2990445	[94716 51066 1148]	648518346349538682	[94709 50937 1141]	[94730 51044 1151]	648518346349534855	542	427089	35790.74245071411	36392.235763549805	2056.225601196289	12597.87026977539	1648.5057907104492	1648.5057907104492	18412.216890335083	75197.78371956969	2.985222373005028	4	True
285	318	1584404	[94368 49190 1057]	648518346349538682	[94380 49197 1053]	[94344 49296 1057]	648518346349534855	371	414619	19612.285808563232	20213.779121398926	1786.8430519104004	0.0	1429.4700622558594	1429.4700622558594	10378.76675605774	75197.78371956969	0.06597116203751083	4	True
286	319	3318710	[94480 49172 1034]	648518346349538689	[94447 49171 1035]	[94376 49172 1034]	648518346349534855	251	416982	18780.58123397827	19382.074546813965	19382.074546813965	0.0	1786.8430519104004	1786.8430519104004	9736.981393814087	75197.78371956969	1.9425413669344065	2	True
287	320	3306058	[94592 52404 1207]	648518346346300466	[94646 52404 1205]	[94664 52352 1207]	648518346349534855	133	423004	48719.56719207764	49321.06050491333	6861.640380859375	12094.86898803711	2703.3458862304688	2703.3458862304688	24779.580280303955	75197.78371956969	-2.792370828711706	2	True
288	321	3200407	[94634 53614 1279]	648518346349463803	[94695 53647 1278]	[94704 53578 1279]	648518346349534855	350	424921	60745.64253997803	61347.13585281372	8872.744979858398	0.0	8872.744979858398	8872.744979858398	30931.676303863525	75197.78371956969	-2.309861729183245	1	True
289	323	2075473	[94466 49364 1055]	648518346349508607	[94422 49360 1057]	[94358 49352 1055]	648518346349534855	370	416235	20693.485195159912	21294.978507995605	1429.4700622558594	0.0	1429.4700622558594	1429.4700622558594	10855.463975906372	75197.78371956969	1.5145698223714608	3	True
290	324	1927168	[94500 49482 1079]	648518346349538689	[94484 49552 1079]	[94408 49524 1079]	648518346349534855	319	417554	23094.80425643921	23696.297569274902	2598.2511291503906	4913.2138671875	1531.2339172363281	1531.2339172363281	11826.270822525024	75197.78371956969	0.9043906662591767	2	True
291	325	1761961	[94506 49722 1078]	648518346349508607	[94474 49714 1074]	[94418 49686 1078]	648518346349534855	276	417675	24152.064922332764	24753.558235168457	1841.3345336914062	3590.9655151367188	1563.9692840576172	1563.9692840576172	12673.67829322815	75197.78371956969	1.7593862477317719	3	True
292	327	302702	[94740 50644 1116]	648518346349508607	[94767 50697 1131]	[94640 50604 1116]	648518346349534855	712	430037	34207.289028167725	34808.78234100342	10101.638549804688	10101.638549804688	2056.225601196289	2056.225601196289	17957.649667739868	75197.78371956969	1.8797605299390983	3	True
293	328	776440	[73004 45632 1282]	648518346349513975	[73012 45566 1281]	[72932 45554 1282]	648518346349535192	131	470187	12227.80422592163	4376.56693649292	4376.56693649292	0.0	4376.56693649292	4376.56693649292	6554.822994232178	56986.95259115982	2.0203259209934314	2	False
294	329	2193149	[73182 48212 1422]	648518346349538691	[73120 48166 1425]	[73092 48152 1422]	648518346349535192	422	477360	38660.13055419922	30606.795085906982	11903.992364883423	0.0	1944.6627960205078	1944.6627960205078	19687.302291870117	56986.95259115982	1.526975082024016	3	True
295	330	3360422	[73024 50370 1511]	648518346349538691	[73031 50390 1509]	[73006 50448 1509]	648518346349535192	96	471556	57652.529846191406	49599.19437789917	4570.5987548828125	11618.294677734375	4570.5987548828125	4570.5987548828125	29339.551525115967	56986.95259115982	0.3036440863833411	3	True
296	331	616648	[72970 49820 1505]	648518346349538638	[73025 49790 1500]	[72964 49928 1505]	648518346349535192	115	470866	53194.62489318848	45141.28942489624	1692.2379302978516	11693.88069152832	1692.2379302978516	1692.2379302978516	27016.528369903564	56986.95259115982	0.5134286922593793	3	True
297	332	2335654	[72996 48580 1447]	648518346349538638	[72958 48550 1446]	[72902 48592 1447]	648518346349535192	510	467689	41603.80263519287	33550.467166900635	2102.0859375	14899.135793685913	2102.0859375	2102.0859375	21401.798572540283	56986.95259115982	1.7511853526425782	3	True
298	333	2463600	[72550 47168 1337]	648518346349538638	[72626 47204 1343]	[72648 47178 1337]	648518346349535192	621	440456	26990.920623779297	18937.58515548706	4485.368270874023	0.0	4485.368270874023	4485.368270874023	13708.313655853271	56986.95259115982	-0.5854440551546019	3	True
299	334	675299	[73156 48898 1471]	648518346349538691	[73130 48996 1470]	[73084 48964 1470]	648518346349535192	121	478110	46050.85614013672	37997.52067184448	4550.1119384765625	8064.010215759277	4550.1119384765625	4550.1119384765625	23504.57134246826	56986.95259115982	0.28684340059820024	3	True
300	335	2002111	[73206 45130 1278]	648518346349539215	[73182 45088 1275]	[73106 45092 1278]	648518346349535192	343	483002	8327.086883544922	0.0	0.0	0.0	4376.56693649292	4376.56693649292	4766.321086883545	56986.95259115982	1.2873191794655912	1	False
301	336	3176960	[72502 46742 1314]	648518346349513975	[72540 46768 1313]	[72502 46798 1312]	648518346349535192	130	434572	22779.0831451416	14725.747676849365	10968.586624145508	10968.586624145508	4485.368270874023	4485.368270874023	11600.223941802979	56986.95259115982	-0.3150379397688391	2	False
302	337	1351459	[72954 48436 1429]	648518346349493095	[72958 48392 1430]	[72940 48340 1429]	648518346349535192	201	467380	39971.08442687988	31917.748958587646	1944.6627960205078	0.0	1944.6627960205078	1944.6627960205078	20833.257595062256	56986.95259115982	2.7697509544749397	2	True
303	338	1040272	[72904 49704 1489]	648518346349493095	[72938 49720 1488]	[72954 49780 1489]	648518346349535192	160	465824	52106.12841796875	44052.792949676514	6071.893249511719	12353.835723876953	1692.2379302978516	1692.2379302978516	26306.611682891846	56986.95259115982	-1.351382158587536	2	True
304	339	164561	[96816 63048 1853]	648518346349375815	[96845 63016 1856]	[96766 62972 1854]	648518346349535823	575	691094	26804.45928955078	17042.50881576538	7258.635810852051	0.0	1807.8295288085938	1807.8295288085938	14097.20401763916	67840.04781130774	2.252869785139533	1	False
305	340	1012097	[96788 61852 1802]	648518346341402441	[96762 61882 1804]	[96692 61828 1803]	648518346349535823	157	688778	17076.33539581299	7213.223682403564	3089.942153930664	7213.223682403564	3089.942153930664	3089.942153930664	8160.952613830566	67840.04781130774	2.531528884866487	3	False
306	342	1258602	[96658 62274 1818]	648518346341402441	[96638 62270 1820]	[96566 62270 1819]	648518346349535823	188	684119	19894.05167198181	10225.95301246643	3641.668670654297	3641.668670654297	3641.668670654297	5948.786590576172	10747.19352722168	67840.04781130774	2.4654417816545022	3	False
307	343	1834605	[96414 61020 1773]	648518346341402441	[96496 61058 1786]	[96326 60962 1774]	648518346349535823	239	679399	9976.48436164856	0.0	0.0	0.0	1355.0462188720703	1355.0462188720703	5626.67557144165	67840.04781130774	1.645602678455941	3	False
308	344	785816	[96544 61616 1797]	648518346341360825	[96586 61576 1797]	[96522 61548 1799]	648518346349535823	165	682566	14224.236890792847	4396.978954315186	3883.6402759552	0.0	3089.942153930664	3089.942153930664	7617.090637207031	67840.04781130774	2.8300824849792603	1	False
309	345	1834049	[96418 61212 1780]	648518346349373590	[96404 61193 1780]	[96350 61136 1780]	648518346349535823	71	675828	10340.596614837646	1355.0462188720703	1355.0462188720703	0.0	1355.0462188720703	1355.0462188720703	5777.3120765686035	67840.04781130774	2.9482343049140334	1	False
310	346	1696504	[97928 65428 1943]	648518346341400236	[97980 65384 1942]	[98026 65428 1945]	648518346349535823	112	736498	49487.7963180542	39725.8458442688	4338.700332641602	0.0	4338.700332641602	4338.700332641602	25324.898262023926	67840.04781130774	-2.129106293807695	1	True
311	347	1625174	[96940 63062 1875]	648518346349369418	[96942 63126 1874]	[96874 63134 1875]	648518346349535823	247	693430	28155.062866210938	18393.112392425537	1807.8295288085938	0.0	1807.8295288085938	1807.8295288085938	14638.983924865723	67840.04781130774	1.2142297483626219	1	False
313	349	1933942	[98250 67924 1983]	648518346349508828	[98310 67930 1984]	[98348 67898 1983]	648518346349535823	321	752123	71049.09913253784	61287.14865875244	3355.583881378174	0.0	3355.583881378174	3355.583881378174	35738.049701690674	67840.04781130774	-1.8656533225792804	1	False
314	350	1192281	[98096 65926 1955]	648518346349512555	[98158 65938 1954]	[98180 65980 1955]	648518346349535823	179	742057	53956.287017822266	44194.336544036865	4484.070472717285	0.0	1514.051040649414	1514.051040649414	27409.01887512207	67840.04781130774	-2.0064484814623706	1	False
315	351	1586052	[97256 64028 1885]	648518346349514408	[97310 63992 1884]	[97322 63944 1885]	648518346349535823	240	710050	35740.60940170288	25978.65892791748	7759.70333480835	0.0	1239.960464477539	1239.960464477539	18047.937618255615	67840.04781130774	-3.0992671358646895	1	False
316	352	2366818	[98008 66126 1963]	648518346349510195	[98074 66096 1959]	[98104 66142 1963]	648518346349535823	534	739669	55470.33805847168	45708.38758468628	1514.051040649414	0.0	1514.051040649414	1514.051040649414	28151.181831359863	67840.04781130774	-2.146193766240322	1	False
317	353	2372806	[97462 63980 1882]	648518346349514438	[97432 64000 1886]	[97370 63960 1882]	648518346349535823	539	714723	36466.3695640564	26704.419090270996	1239.960464477539	0.0	1239.960464477539	1239.960464477539	18555.890727996826	67840.04781130774	2.1893818516522	1	False
318	354	2846480	[98280 66714 1977]	648518346344077509	[98297 66705 1978]	[98314 66712 1976]	648518346349535823	275	747280	60472.714349746704	50710.763875961304	5486.61994934082	0.0	5486.61994934082	5486.61994934082	30689.114543914795	67840.04781130774	-0.3464526962604816	1	False
319	355	3230529	[97950 64850 1937]	648518346349514127	[97978 64917 1933]	[97870 64894 1937]	648518346349535823	611	735939	45631.681592941284	35869.731119155884	4488.003005981445	0.0	4338.700332641602	4338.700332641602	23484.0059967041	67840.04781130774	1.377975618393226	1	False
320	356	3253848	[98386 67534 1984]	648518346349507417	[98446 67556 1982]	[98468 67516 1984]	648518346349535823	391	759171	67779.53801727295	58017.58754348755	7353.4952392578125	0.0	3355.583881378174	3355.583881378174	34423.690326690674	67840.04781130774	-2.5836382160278	1	False
321	357	4282	[109732 70784 1595]	648518346349508814	[109688 70772 1595]	[109630 70764 1595]	648518346349535847	62	851239	43150.91396903992	24067.571926116943	10045.024147033691	10045.024147033691	10045.024147033691	19806.34210205078	21706.138431549072	54972.97281602897	1.9803081756501222	5	True
322	358	791171	[108498 68766 1559]	648518346349508814	[108556 68760 1560]	[108598 68746 1558]	648518346349535847	133	808492	24952.808977127075	5594.1881275177	5594.1881275177	5594.1881275177	4878.57311630249	37766.9963684082	12911.789077758789	54972.97281602897	-0.887429078349891	5	True
323	359	2089951	[109774 73074 1652]	648518346349538641	[109822 73084 1654]	[109840 73128 1652]	648518346349535847	376	854104	62182.94074058533	43099.59869766235	19806.34210205078	0.0	19806.34210205078	19806.34210205078	31334.570777893066	54972.97281602897	-0.5503301373970239	1	True
324	360	2187149	[108438 69282 1576]	648518346349508814	[108516 69326 1579]	[108538 69268 1576]	648518346349535847	419	801379	29787.872577667236	10429.251728057861	4878.57311630249	4878.57311630249	4439.963005065918	33302.552505493164	14954.712074279785	54972.97281602897	-1.3096774217124274	5	True
325	361	3204217	[108360 67986 1549]	648518346349508814	[108431 68035 1553]	[108456 67958 1549]	648518346349535847	91	798475	19639.107429504395	0.0	0.0	0.0	5594.1881275177	43099.59869766235	10541.72908782959	54972.97281602897	-0.9875526762629716	5	True
326	362	3243158	[108840 69756 1574]	648518346349508814	[108889 69781 1572]	[108916 69746 1575]	648518346349535847	69	821118	33419.044050216675	14289.23745918274	4439.963005065918	4439.963005065918	4439.963005065918	29071.947036743164	16919.862899780273	54972.97281602897	-2.591590603646796	5	True
327	363	3296552	[64062 60362 582]	648518346349538638	[64085 60410 579]	[64042 60384 581]	648518346349536312	456	334672	59292.129402160645	59229.78813171387	2376.9061737060547	0.0	2376.9061737060547	2376.9061737060547	30387.350774765015	84023.2982120007	1.2224548268473079	1	True
328	364	1779641	[62996 57104 583]	648518346349538633	[63062 57140 581]	[63088 57070 583]	648518346349536312	280	261058	32317.31592941284	32254.974658966064	7188.210273742676	0.0	7188.210273742676	7188.210273742676	16294.352909088135	84023.2982120007	-1.8617438029566002	2	True
330	366	1360350	[63992 60106 577]	648518346349538685	[64034 60116 577]	[64000 60152 576]	648518346349536312	244	331177	57179.67746734619	57117.336196899414	6495.5133056640625	0.0	2376.9061737060547	2376.9061737060547	28998.11844062805	84023.2982120007	0.5616255286425846	1	True
331	367	645407	[63220 58134 568]	648518346349538633	[63272 58150 568]	[63322 58132 568]	648518346349536312	118	273982	40217.31729507446	40154.976024627686	8814.580978393555	8814.580978393555	6924.776290893555	6924.776290893555	20484.066551208496	84023.2982120007	-1.111981804685514	2	True
332	368	87725	[63212 58370 573]	648518346349538606	[63252 58386 573]	[63274 58384 573]	648518346349536312	197	272052	46599.46954727173	46537.12827682495	6924.776290893555	0.0	6924.776290893555	6924.776290893555	22847.22068786621	84023.2982120007	-1.2659298715725171	1	True
334	370	509038	[64068 54498 443]	648518346345644553	[64063 54454 443]	[64022 54416 443]	648518346349536312	296	334222	7132.94352722168	5347.96240234375	4599.421310424805	0.0	2615.250686645508	2615.250686645508	3224.8790168762207	84023.2982120007	2.3197359018167854	1	False
335	371	2054270	[63834 55214 484]	648518346341421417	[63800 55088 483]	[63716 55222 484]	648518346349536312	363	317174	12193.532485961914	11743.763580322266	5134.669631958008	0.0	5134.669631958008	5134.669631958008	6232.977222442627	84023.2982120007	1.6060315320458092	1	False
337	373	659603	[62876 56522 549]	648518346349508922	[62920 56530 547]	[62968 56536 549]	648518346349536312	119	253913	26653.835803985596	26591.49453353882	15125.77864074707	0.0	7188.210273742676	7188.210273742676	13779.443355560303	84023.2982120007	-1.9904142889627203	1	True
338	374	1867035	[63732 54598 453]	648518346341419476	[63780 54620 451]	[63796 54660 453]	648518346349536312	302	316896	8307.928588867188	7271.384521484375	2615.250686645508	0.0	2615.250686645508	2615.250686645508	4235.509059906006	84023.2982120007	-2.4366762873646226	1	False
339	375	2805960	[63950 53966 423]	648518346345758510	[64022 53948 421]	[64022 53902 423]	648518346349536312	306	330393	4778.48876953125	1187.65771484375	1187.65771484375	0.0	1187.65771484375	1187.65771484375	711.0102996826172	84023.2982120007	-3.1221310696307474	1	False
340	376	3093678	[64122 53840 415]	648518346345707929	[64144 53851 419]	[64042 53796 416]	648518346349536312	283	337218	3705.2922973632812	0.0	0.0	0.0	1187.65771484375	1187.65771484375	437.31497955322266	84023.2982120007	2.6575245382202826	1	False
342	378	2426927	[63616 59412 580]	648518346349515369	[63668 59424 578]	[63692 59464 580]	648518346349536312	213	309510	50822.258529663086	50759.91725921631	8995.909770965576	0.0	6495.5133056640625	6495.5133056640625	26107.883394241333	84023.2982120007	-2.866103067643054	1	True
343	379	170106	[68792 48980 201]	648518346346593464	[68862 48996 200]	[68856 48888 200]	648518346349536679	75	418604	4762.165946960449	0.0	0.0	0.0	4245.625747680664	4245.625747680664	3055.252601623535	68331.64997582574	-1.0168310468436608	1	False
344	380	830849	[69434 53566 299]	648518346349508922	[69411 53599 293]	[69342 53550 299]	648518346349536679	404	450676	43545.29606437683	38885.911642074585	2365.8539428710938	0.0	1658.5072631835938	1658.5072631835938	22375.624851226807	68331.64997582574	1.4133273347591837	2	True
345	381	834483	[69516 53044 295]	648518346347000807	[69472 53109 293]	[69406 53004 295]	648518346349536679	136	454857	39985.74334526062	35326.358922958374	7670.000289916992	0.0	2238.0318603515625	2238.0318603515625	20587.598705291748	68331.64997582574	1.325432757304047	2	True
346	382	2226336	[69334 55420 335]	648518346349515039	[69314 55400 333]	[69254 55382 334]	648518346349536679	437	446560	58992.27215385437	54332.887731552124	3206.0022506713867	18579.184734344482	3206.0022506713867	3206.0022506713867	30156.831972122192	68331.64997582574	0.8912483098329367	2	False
347	383	3079840	[69270 54196 314]	648518346349508922	[69242 54218 312]	[69206 54218 312]	648518346349536679	50	441977	48659.37359428406	43999.98917198181	4685.411468505859	5227.1673583984375	4685.411468505859	4685.411468505859	24979.471950531006	68331.64997582574	1.015688024336682	2	True
348	384	3133242	[69250 52068 243]	648518346349538624	[69320 52133 244]	[69328 52040 243]	648518346349536679	164	446847	30840.600959777832	26181.216537475586	8438.8779296875	8438.8779296875	2470.7781295776367	2470.7781295776367	16373.398475646973	68331.64997582574	-2.9465538159744225	2	True
349	385	3258944	[69580 50794 214]	648518346349538691	[69567 50824 212]	[69536 50884 213]	648518346349536679	145	458609	20261.023231506348	15601.638809204102	2550.329849243164	0.0	2423.5870056152344	2550.329849243164	10453.437889099121	68331.64997582574	0.8035832814455746	5	True
350	386	3340890	[69568 51120 234]	648518346349538624	[69569 51138 233]	[69530 51196 234]	648518346349536679	121	458389	23204.157707214355	18544.77328491211	1633.472900390625	0.0	1633.472900390625	1633.472900390625	11956.732891082764	68331.64997582574	0.48731650364133405	2	True
351	387	2314504	[69192 53430 292]	648518346349538691	[69258 53439 294]	[69294 53470 292]	648518346349536679	260	441969	42411.819885253906	37752.43546295166	1933.1365013122559	10068.299362182617	1933.1365013122559	1933.1365013122559	21804.438632965088	68331.64997582574	-1.449934350895701	5	True
352	388	1730561	[69164 55024 325]	648518346349538691	[69206 55080 324]	[69236 55102 325]	648518346349536679	269	438757	56284.07699394226	51624.692571640015	7752.466171264648	14161.394302368164	3206.0022506713867	3206.0022506713867	28551.822357177734	68331.64997582574	-0.922010415721796	5	True
353	389	823620	[69624 51148 213]	648518346349538691	[69600 51100 215]	[69530 51112 213]	648518346349536679	136	459677	22414.59108734131	17755.206665039062	2423.5870056152344	2423.5870056152344	1633.472900390625	1633.472900390625	11527.10749053955	68331.64997582574	1.8153270542862967	5	True
354	390	3377927	[69156 52488 269]	648518346349538691	[69236 52317 262]	[69260 52514 269]	648518346349536679	690	440287	32768.98497772217	28109.600555419922	2470.7781295776367	11377.767127990723	2470.7781295776367	2470.7781295776367	17176.441120147705	68331.64997582574	-1.796438254205104	5	True
355	391	1514636	[69266 49202 206]	648518346341404415	[69258 49266 208]	[69184 49236 206]	648518346349536679	227	442573	8309.313720703125	4245.625747680664	4245.625747680664	0.0	4245.625747680664	4245.625747680664	4186.048244476318	68331.64997582574	1.139548182075099	1	False
356	392	1764152	[69300 53222 286]	648518346349515039	[69366 53234 284]	[69396 53188 286]	648518346349536679	276	449386	40761.18384933472	36101.79942703247	2238.0318603515625	0.0	1933.1365013122559	1933.1365013122559	20901.190715789795	68331.64997582574	-2.467845270895583	2	False
357	393	374778	[69274 50760 202]	648518346341408748	[69326 50750 202]	[69372 50740 202]	648518346349536679	92	446216	19224.3487701416	14564.964347839355	11908.048278808594	0.0	2550.329849243164	2550.329849243164	9858.554527282715	68331.64997582574	-1.6609309450254635	1	False
358	394	42256	[69264 53662 304]	648518346347000807	[69273 53669 303]	[69284 53714 302]	648518346349536679	272	442630	44385.97270202637	39726.58827972412	1658.5072631835938	4968.796905517578	1658.5072631835938	1658.5072631835938	22686.38677597046	68331.64997582574	-0.5188129920773394	2	True
359	395	160094	[69178 56018 354]	648518346346976918	[69229 56049 355]	[69250 56086 354]	648518346349536679	265	439354	64535.23313331604	59875.848711013794	5697.949295043945	0.0	5697.949295043945	5697.949295043945	32981.19240760803	68331.64997582574	-0.7461572183716162	1	False
360	396	1518783	[106670 61372 1082]	648518346342923427	[106720 61406 1081]	[106728 61460 1082]	648518346349536680	228	551239	15433.801895141602	4094.7381591796875	4094.7381591796875	0.0	4094.7381591796875	4094.7381591796875	8086.765556335449	74530.50433338949	-2.011416918806413	1	False
361	397	1828081	[106688 63232 1111]	648518346349381118	[106746 63234 1110]	[106764 63180 1111]	648518346349536680	292	555576	30515.102546691895	19157.390033721924	15291.109230041504	0.0	7271.143573760986	7271.143573760986	16110.582735061646	74530.50433338949	-2.294390643651631	1	False
362	398	3528675	[106782 63838 1155]	648518346341410421	[106816 63864 1156]	[106858 63870 1155]	648518346349536680	59	563772	36962.60858917236	25645.157341003418	7271.143573760986	0.0	7271.143573760986	7271.143573760986	18518.641119003296	74530.50433338949	-0.6744876800989699	1	False
363	399	222624	[107394 66384 1286]	648518346349510432	[107360 66428 1287]	[107328 66446 1286]	648518346349536680	79	611523	61631.84338760376	50314.392139434814	14301.959510803223	0.0	14301.959510803223	14301.959510803223	31081.646900177002	74530.50433338949	1.0133309197762317	1	False
364	400	1117411	[107100 61038 1096]	648518346342805280	[107066 61044 1098]	[107000 61032 1097]	648518346349536680	170	586947	11715.455062866211	0.0	0.0	0.0	4094.7381591796875	4094.7381591796875	6297.72013092041	74530.50433338949	2.3034809503344076	1	False
365	401	529525	[106942 65030 1205]	648518346349515312	[106986 65008 1205]	[107024 64984 1205]	648518346349536680	107	582642	47352.717082977295	36035.26583480835	10893.203704833984	0.0	10893.203704833984	10893.203704833984	24099.557083129883	74530.50433338949	-2.4157798633759646	1	False
366	403	569782	[72782 52454 195]	648518346349493095	[72871 52606 200]	[72736 52514 195]	648518346349536809	109	249017	25392.362342834473	10968.494087219238	2086.684066772461	5442.744289398193	2033.1710205078125	2033.1710205078125	13049.552114486694	64143.55225846498	0.47153996287365757	2	True
367	404	1287063	[72424 51360 208]	648518346346955766	[72474 51346 211]	[72518 51324 208]	648518346349536809	192	229804	15262.080421447754	0.0	0.0	0.0	2296.416961669922	2296.416961669922	8015.542478561401	64143.55225846498	-1.2596262225760175	1	False
368	405	1597932	[72786 58318 239]	648518346346926255	[72844 58346 241]	[72880 58376 239]	648518346349536809	242	247290	72594.44527053833	58170.577014923096	21324.090377807617	0.0	21324.090377807617	21324.090377807617	36742.707511901855	64143.55225846498	-1.432001644139145	1	False
369	406	3460350	[72832 52042 202]	648518346349493095	[72818 52014 200]	[72758 52008 201]	648518346349536809	54	246755	20550.53289794922	6570.9713134765625	5436.162620544434	0.0	4639.365859985352	4639.365859985352	10674.258680343628	64143.55225846498	1.151213872265596	2	True
370	407	128879	[73016 52714 201]	648518346349538691	[72967 52837 193]	[72890 52694 201]	648518346349536809	321	252698	27318.63703918457	12894.768783569336	2267.9321899414062	0.0	2267.9321899414062	2267.9321899414062	14170.398494720459	64143.55225846498	1.6233121989108106	1	True
371	408	2751471	[72744 55760 218]	648518346349515369	[72794 55760 215]	[72816 55720 219]	648518346349536809	182	245694	51551.046283721924	37127.17802810669	3961.2086029052734	0.0	3961.2086029052734	3961.2086029052734	26232.93204498291	64143.55225846498	-2.499808046323825	1	True
372	409	1716691	[72972 55412 207]	648518346347000807	[73000 55378 209]	[72940 55362 208]	648518346349536809	266	254258	47802.23450088501	33378.366245269775	20923.114097595215	0.0	3961.2086029052734	3961.2086029052734	24267.51326751709	64143.55225846498	2.2909817729880526	1	True
373	410	3171945	[72638 52524 198]	648518346341421804	[72651 52536 197]	[72682 52516 196]	648518346349536809	57	235107	24148.43300628662	9724.564750671387	4639.365859985352	0.0	2086.684066772461	2086.684066772461	12468.37477684021	64143.55225846498	-0.5422531380178789	1	False
374	411	2020150	[72896 52594 178]	648518346349538638	[72914 52650 180]	[72834 52638 179]	648518346349536809	349	250570	26172.49365234375	11748.625396728516	2033.1710205078125	0.0	2033.1710205078125	2033.1710205078125	12595.839803695679	64143.55225846498	2.5003086885331522	1	True
375	412	1049050	[92012 65130 701]	648518346342806399	[91974 65138 699]	[91908 65130 701]	648518346349536966	161	598662	1268.357421875	4398.349426269531	4398.349426269531	0.0	4398.349426269531	4398.349426269531	257.1669921875	48483.595067678245	0.22262333673810822	1	False
376	413	3294985	[92192 68268 704]	648518346349538682	[92218 68296 703]	[92246 68292 705]	648518346349536966	83	623401	29290.923782348633	29381.493843078613	29536.715270996094	0.0	11146.944259643555	25624.931198120117	15134.484252929688	48483.595067678245	-2.874223773531137	2	True
377	414	1988925	[91392 64742 649]	648518346342797152	[91470 64768 645]	[91466 64710 649]	648518346349536966	339	563022	6622.519020080566	4537.791273117065	7645.987419128418	0.0	4537.791273117065	4537.791273117065	1155.2004165649414	48483.595067678245	-2.2108111579529313	1	False
378	415	2341167	[92638 69384 705]	648518346349538682	[92644 69494 704]	[92748 69452 705]	648518346349536966	513	646712	40154.90333557129	40245.47339630127	11146.944259643555	11146.944259643555	11146.944259643555	14761.714935302734	20502.614585876465	48483.595067678245	-1.413573562178089	2	True
379	416	3511520	[92730 71226 684]	648518346342404890	[92692 71252 685]	[92634 71252 684]	648518346349536966	58	651514	54641.38049316406	54731.95055389404	14761.714935302734	0.0	14761.714935302734	14761.714935302734	28001.34812927246	48483.595067678245	1.0608918262743607	1	False
380	418	522683	[103294 52690 1154]	648518346349529029	[103296 52695 1153]	[103250 52686 1153]	648518346349536988	66	411374	65340.8725605011	65764.50305175781	2835.790065765381	0.0	2835.790065765381	2835.790065765381	33036.04550743103	42895.9900068892	0.3941204844223776	1	False
381	419	720961	[103092 52364 1147]	648518346349463803	[103146 52380 1148]	[103186 52352 1147]	648518346349536988	126	405200	62688.013357162476	63111.64384841919	2670.083023071289	10449.925216674805	2670.083023071289	2670.083023071289	31637.620878219604	42895.9900068892	-0.7917532015801347	9	True
382	420	1253108	[102542 48444 976]	648518346349464650	[102500 48480 974]	[102440 48480 976]	648518346349536988	187	371859	27673.626209259033	28097.256700515747	1518.1563262939453	0.0	1518.1563262939453	1518.1563262939453	14553.829284667969	42895.9900068892	0.992080444667947	4	True
383	421	1394895	[102886 51156 1107]	648518346349463803	[102936 51164 1106]	[102970 51166 1107]	648518346349536988	208	396232	52776.36784172058	53199.998332977295	9758.251525878906	9758.251525878906	4592.59049987793	4592.59049987793	26826.71181678772	42895.9900068892	-2.4192383022976816	9	True
385	423	1963163	[102954 51726 1130]	648518346349508691	[103018 51698 1127]	[103050 51678 1130]	648518346349536988	330	400941	56954.894735336304	57378.52522659302	4592.59049987793	0.0	3545.4976196289062	3545.4976196289062	28993.25166130066	42895.9900068892	-3.0765192148454856	1	False
386	424	361854	[102456 48362 957]	648518346349463803	[102426 48368 958]	[102356 48352 957]	648518346349536988	91	367400	26155.469882965088	26579.1003742218	3753.0229835510254	3753.0229835510254	1518.1563262939453	1518.1563262939453	13389.750999450684	42895.9900068892	2.1488699995949636	9	True
387	425	1103993	[102824 49242 1028]	648518346349464650	[102796 49232 1030]	[102726 49236 1028]	648518346349536988	168	390469	35591.357358932495	36014.98785018921	2655.535503387451	2849.1054649353027	2575.5875854492188	2575.5875854492188	18369.37837409973	42895.9900068892	2.2906204501757044	4	True
388	426	587628	[103218 52032 1145]	648518346349538689	[103222 52070 1143]	[103166 52082 1145]	648518346349536988	112	408657	60314.81688499451	60738.44737625122	3545.4976196289062	0.0	2670.083023071289	2670.083023071289	30843.188596725464	42895.9900068892	0.7512033611720499	1	True
390	428	546982	[102804 49196 1055]	648518346349463803	[102813 49252 1057]	[102798 49298 1055]	648518346349536988	408	390222	37237.22775268555	37660.85824394226	2575.5875854492188	6041.265953063965	2575.5875854492188	2575.5875854492188	18863.216066360474	42895.9900068892	-0.12033094225597299	9	True
391	429	547127	[102912 49762 1086]	648518346349464650	[102932 49802 1084]	[102892 49820 1084]	648518346349536988	277	396809	41970.347608566284	42393.978099823	5156.70442199707	6722.438079833984	2429.376754760742	2429.376754760742	21517.933168411255	42895.9900068892	0.7209158025949229	4	True
392	430	1411648	[102762 49080 1017]	648518346349464650	[102710 48974 1013]	[102660 49064 1017]	648518346349536988	210	384466	32879.24975967407	33302.880250930786	1617.8546142578125	5246.412139892578	948.0435485839844	948.0435485839844	16589.70637512207	42895.9900068892	1.4139300551493679	4	True
393	431	3501247	[101294 45464 909]	648518346349510085	[101405 45436 899]	[101232 45372 908]	648518346349536988	743	292097	3712.840991973877	0.0	0.0	0.0	9088.25177192688	9088.25177192688	0.0	42895.9900068892	1.0759140392703848	1	False
394	432	2234736	[102666 48748 996]	648518346349463803	[102670 48816 998]	[102614 48830 996]	648518346349536988	443	383379	31294.433521270752	31718.064012527466	2241.1914978027344	2241.1914978027344	1617.8546142578125	1617.8546142578125	16000.58977508545	42895.9900068892	0.8356631076266321	9	True
395	433	3238345	[102612 49006 1023]	648518346348198739	[102612 48985 1021]	[102624 49088 1022]	648518346349536988	246	379149	33458.00654220581	33881.637033462524	948.0435485839844	0.0	948.0435485839844	948.0435485839844	17186.80177307129	42895.9900068892	-0.021478814835907606	1	False
396	434	3270229	[102934 50038 1077]	648518346349463803	[102946 50033 1082]	[102898 49952 1077]	648518346349536988	442	396406	43661.50898551941	44085.13947677612	2429.376754760742	7047.043258666992	2429.376754760742	2429.376754760742	22219.01399421692	42895.9900068892	-3.0400365485952485	9	True
397	435	3344299	[102040 48096 942]	648518346349463803	[102114 48108 942]	[102108 48022 942]	648518346349536988	316	332375	22822.158924102783	23452.230630874634	6247.270965576172	0.0	3753.0229835510254	5271.179309844971	11565.77046585083	42895.9900068892	-2.4290403711592012	9	True
398	437	1476186	[101592 47482 922]	648518346349528984	[101646 47476 923]	[101676 47428 922]	648518346349536988	221	303459	16808.746799468994	17524.750749588013	8697.569808959961	0.0	6247.270965576172	6247.270965576172	9258.904235839844	42895.9900068892	-1.6681632459552729	1	False
399	438	2192048	[102580 48562 981]	648518346349463803	[102589 48606 981]	[102536 48636 980]	648518346349536988	299	378560	29102.192737579346	29525.82322883606	1561.607650756836	2946.722854614258	1561.607650756836	1561.607650756836	14836.943344116211	42895.9900068892	0.8719885180290263	9	True
400	440	481782	[116368 49808 1433]	648518346349483675	[116421 49756 1435]	[116376 49782 1436]	648518346349537007	290	330855	33118.10972595215	19240.017204284668	4469.683029174805	0.0	2480.96044921875	2480.96044921875	16801.320734024048	59727.537807259556	2.6571186140446423	1	False
401	441	914994	[116476 49206 1438]	648518346348196390	[116486 49200 1442]	[116426 49196 1440]	648518346349537007	146	333801	28867.267875671387	14989.175354003906	14989.175354003906	0.0	4469.683029174805	4469.683029174805	15112.012018203735	59727.537807259556	1.6981652407938286	1	False
402	442	918471	[116494 49910 1462]	648518346348182013	[116462 49937 1457]	[116394 49918 1462]	648518346349537007	454	332366	34412.22260284424	20534.130081176758	2480.96044921875	0.0	2480.96044921875	2480.96044921875	16916.009675979614	59727.537807259556	1.087376470820632	1	True
403	443	1641324	[116420 51578 1460]	648518346349301793	[116402 51602 1456]	[116348 51624 1460]	648518346349537007	251	330629	48327.25411224365	34449.16159057617	14379.654891967773	0.0	14379.654891967773	14379.654891967773	25091.940923690796	59727.537807259556	1.653674936235128	1	True
404	444	1248055	[99298 70728 644]	648518346342914644	[99262 70718 646]	[99218 70690 645]	648518346349537042	187	465377	61817.45156097412	54790.70719718933	4583.610946655273	0.0	4583.610946655273	4583.610946655273	31607.570281982422	54552.58259132499	2.082649204969326	1	True
405	445	1374638	[99372 71674 688]	648518346343353778	[99340 71685 686]	[99278 71724 687]	648518346349537042	95	480787	70341.07545852661	63314.33109474182	8740.558465957642	0.0	8740.558465957642	8740.558465957642	35776.80616760254	54552.58259132499	0.8775129748959881	1	False
406	446	2438690	[99300 68524 566]	648518346349508915	[99286 68550 564]	[99246 68584 566]	648518346349537042	594	467615	42462.15648651123	35435.41212272644	13134.001440048218	0.0	13134.001440048218	13134.001440048218	21753.69283103943	54552.58259132499	1.0507511266612828	1	True
407	447	2112649	[99414 66364 503]	648518346342917581	[99479 66378 502]	[99474 66444 503]	648518346349537042	242	491547	23987.269983291626	16960.525619506836	16960.525619506836	0.0	6146.310306549072	6146.310306549072	12636.26683998108	54552.58259132499	-0.022142763169900936	1	False
408	448	2683093	[99326 67140 511]	648518346342914541	[99368 67132 512]	[99398 67160 510]	648518346349537042	217	482007	29696.051416397095	22669.307052612305	6146.310306549072	0.0	6146.310306549072	6146.310306549072	15222.729160308838	54552.58259132499	-1.368130934494829	1	False
409	449	2840968	[99322 70126 644]	648518346342930254	[99309 70158 643]	[99280 70208 643]	648518346349537042	140	468482	57659.39208984375	50632.64772605896	15378.707557678223	0.0	4583.610946655273	4583.610946655273	29773.498693466187	54552.58259132499	0.4098589474141665	1	False
411	451	30477	[99516 64504 472]	648518346349539215	[99496 64526 471]	[99456 64544 471]	648518346349537042	64	491498	8828.2572555542	0.0	0.0	0.0	16960.525619506836	16960.525619506836	4401.704002380371	54552.58259132499	0.8031607564439315	1	False
412	452	817590	[72684 42970 1576]	648518346341394178	[72660 42956 1574]	[72596 42960 1576]	648518346349537081	135	428321	10351.83893585205	0.0	0.0	0.0	4572.609569549561	4572.609569549561	5533.45528793335	87734.84815626997	1.2745565232206697	1	False
413	453	1071317	[73154 45284 1639]	648518346346298534	[73160 45322 1640]	[73158 45354 1639]	648518346349537081	164	448390	32925.18357849121	22896.620584487915	1554.094955444336	0.0	878.2789306640625	878.2789306640625	16268.423763275146	87734.84815626997	0.6210597602653217	3	True
414	454	1214003	[73122 48942 1765]	648518346349463977	[73080 48954 1766]	[73108 48852 1765]	648518346349537081	182	446807	61512.22477340698	51483.66177940369	2170.9374084472656	0.0	2170.9374084472656	2170.9374084472656	31232.41512107849	87734.84815626997	3.0337822053290022	1	True
415	455	1764311	[72740 44316 1594]	648518346349538691	[72742 44384 1593]	[72664 44366 1594]	648518346349537081	276	436510	21248.354934692383	11223.644124984741	3571.2241916656494	0.0	2371.633913040161	2371.633913040161	11101.522422790527	87734.84815626997	1.0133950091193977	5	True
416	456	3184800	[72770 46600 1665]	648518346349538638	[72750 46593 1666]	[72702 46594 1666]	648518346349537081	160	436327	40554.356035232544	30525.793041229248	3693.671562194824	10462.543027877808	1292.204086303711	1292.204086303711	20854.503980636597	87734.84815626997	2.836582773317697	2	True
417	457	2888799	[73032 45518 1650]	648518346349538638	[73057 45432 1650]	[72938 45468 1650]	648518346349537081	235	446298	32105.491943359375	22076.92894935608	5472.691482543945	0.0	1554.094955444336	1554.094955444336	16268.423763275146	87734.84815626997	1.4400274430697602	2	True
418	458	3105793	[73040 45520 1643]	648518346349538691	[73154 45388 1637]	[72944 45462 1644]	648518346349537081	208	448392	33033.38198852539	23004.818994522095	878.2789306640625	11856.109390258789	878.2789306640625	878.2789306640625	16268.423763275146	87734.84815626997	2.0745340296105517	5	True
420	460	2958701	[72822 47422 1704]	648518346349538691	[72803 47447 1702]	[72778 47502 1704]	648518346349537081	81	439374	47757.01516342163	37728.452169418335	2060.7952575683594	6872.015625	1856.4631042480469	1856.4631042480469	24446.627546310425	87734.84815626997	1.139882477982674	5	True
421	461	3277107	[72666 46106 1662]	648518346346298534	[72662 46097 1664]	[72606 46094 1663]	648518346349537081	281	428718	36860.68447303772	26832.121479034424	8043.558614730835	8152.780992507935	3693.671562194824	3693.671562194824	19081.145971298218	87734.84815626997	2.291555050621959	3	True
422	462	3277794	[72664 44670 1593]	648518346349515369	[72677 44632 1593]	[72662 44570 1593]	648518346349537081	173	428685	23187.23454284668	13269.341901779175	2371.633913040161	6392.55708694458	2371.633913040161	2371.633913040161	12308.160140991211	87734.84815626997	3.1365693643365704	4	True
423	463	3409022	[72878 47090 1690]	648518346349515369	[72869 47221 1694]	[72778 47116 1690]	648518346349537081	465	441428	45867.41834640503	35838.85535240173	4982.418807983398	19458.755237579346	2060.7952575683594	2060.7952575683594	23330.403707504272	87734.84815626997	0.720940890180349	4	True
424	464	3304546	[73068 48826 1751]	648518346349528968	[73007 48785 1752]	[73078 48750 1752]	648518346349537081	272	445467	59341.28736495972	49312.72437095642	5420.611679077148	0.0	2170.9374084472656	2170.9374084472656	30783.82431602478	87734.84815626997	-2.940208659698684	1	False
426	466	2986480	[72682 43906 1559]	648518346349515369	[72722 43917 1559]	[72698 43962 1560]	648518346349537081	90	435131	17062.3416595459	7756.084758758545	4711.613285064697	0.0	2690.6161766052246	2690.6161766052246	9275.63137435913	87734.84815626997	2.9097246915968435	4	True
427	467	2986581	[72550 43516 1591]	648518346346311680	[72555 43480 1590]	[72532 43460 1590]	648518346349537081	273	425456	14677.832000732422	4572.609569549561	4572.609569549561	0.0	4572.609569549561	4572.609569549561	7641.085857391357	87734.84815626997	-0.30272472952770246	1	False
428	468	2866621	[72756 47802 1717]	648518346349538691	[72789 47823 1718]	[72824 47810 1716]	648518346349537081	186	437634	51146.70962142944	41118.14662742615	2232.867477416992	3596.1195526123047	2232.867477416992	2232.867477416992	26169.38090324402	87734.84815626997	-0.8261140462569238	5	True
429	469	861414	[72792 46592 1680]	648518346349538691	[72770 46624 1679]	[72722 46620 1679]	648518346349537081	140	437199	40884.99953842163	30856.436544418335	1292.204086303711	12033.395252227783	1292.204086303711	1292.204086303711	21010.619733810425	87734.84815626997	0.6600729393149605	5	True
431	471	287150	[72990 48190 1724]	648518346346304773	[72954 48166 1726]	[72920 48110 1724]	648518346349537081	85	443646	54204.69970321655	44176.13670921326	1309.9218139648438	0.0	1309.9218139648438	1309.9218139648438	27624.2108669281	87734.84815626997	2.682763519554758	1	False
432	472	1397794	[72788 44988 1623]	648518346349515369	[72822 44965 1623]	[72808 44928 1624]	648518346349537081	144	439528	26669.11912536621	16640.556131362915	4000.8548431396484	4000.8548431396484	4000.8548431396484	5472.691482543945	13680.223205566406	87734.84815626997	3.0460172387742106	4	True
433	473	1246618	[72934 47656 1713]	648518346346298534	[72918 47668 1711]	[72858 47684 1713]	648518346349537081	186	442610	49613.47826766968	39584.91527366638	1856.4631042480469	12899.348377227783	1856.4631042480469	1856.4631042480469	25298.557752609253	87734.84815626997	1.5938816375864422	3	True
434	474	1870113	[72500 44104 1571]	648518346349464700	[72544 44114 1570]	[72590 44134 1571]	648518346349537081	303	424818	18811.158813476562	9473.85305404663	2690.6161766052246	0.0	2690.6161766052246	2690.6161766052246	9638.809963226318	87734.84815626997	-1.650648683996354	1	True
435	475	1509044	[72982 48090 1714]	648518346346313421	[72972 48072 1716]	[72916 48022 1714]	648518346349537081	226	443779	52987.43166732788	42958.868673324585	2728.297332763672	0.0	1309.9218139648438	1309.9218139648438	26974.55335044861	87734.84815626997	2.5805855003152773	1	False
436	476	1028566	[105228 51136 122]	648518346349517791	[105197 50934 119]	[105136 51132 120]	648518346349537145	402	137150	36363.258377075195	11004.433631896973	4586.524200439453	0.0	4586.524200439453	4586.524200439453	18613.555458068848	68254.16702876113	1.3565732132349078	2	True
437	477	1212762	[104526 49644 106]	648518346348122307	[104590 49666 106]	[104618 49616 106]	648518346349537145	182	112826	25792.896186828613	0.0	0.0	0.0	6756.531318664551	6756.531318664551	12949.397594451904	68254.16702876113	-1.5391505671550323	1	False
438	478	2953728	[105232 51694 131]	648518346349517791	[105245 51736 129]	[105210 51772 130]	648518346349537145	158	139652	42634.06661987305	17200.76377105713	6663.210121154785	6663.210121154785	6663.210121154785	10928.680358886719	21767.122396469116	68254.16702876113	1.0131541146758816	2	True
439	479	2968249	[106056 53420 137]	648518346348121914	[106018 53449 136]	[105968 53488 137]	648518346349537145	79	158436	56792.118227005005	31358.815378189087	14258.620332717896	0.0	14258.620332717896	14258.620332717896	29169.370321273804	68254.16702876113	0.8839852699443942	1	False
440	480	1254858	[104944 50410 113]	648518346349370866	[105004 50436 110]	[105042 50438 113]	648518346349537145	187	128111	32146.006729125977	6756.531318664551	6756.531318664551	0.0	4586.524200439453	4586.524200439453	16598.015167236328	68254.16702876113	-2.403488336695537	1	False
441	481	3284852	[93566 62466 298]	648518346342914644	[93565 62428 298]	[93596 62416 300]	648518346349537153	77	331537	68202.35224151611	50542.251068115234	12342.270992279053	45538.679874420166	12342.270992279053	12342.270992279053	34479.10685157776	74029.20041285906	-2.8118595763150296	2	True
443	483	2290857	[93416 61146 229]	648518346347478694	[93474 61176 231]	[93506 61162 229]	648518346349537153	477	330496	55950.64977645874	38290.54860305786	2566.7393798828125	0.0	2566.7393798828125	2566.7393798828125	28411.61072921753	74029.20041285906	-1.6533737276295029	1	True
444	484	1953785	[91842 57784 57]	648518346342914644	[91932 57778 59]	[91958 57740 58]	648518346349537153	327	301735	22861.25372314453	5392.542999267578	5392.542999267578	0.0	5392.542999267578	5392.542999267578	11747.167617797852	74029.20041285906	-1.3429869402062788	2	True
445	485	1901763	[93376 60912 210]	648518346347087873	[93432 60938 212]	[93466 60976 210]	648518346349537153	312	330071	53398.62258529663	35738.52141189575	4925.98713684082	11399.028797149658	2566.7393798828125	2566.7393798828125	26988.91681289673	74029.20041285906	-0.9602270946834989	2	True
446	486	2145816	[92810 59518 132]	648518346342795483	[92871 59574 133]	[92904 59480 132]	648518346349537153	355	322059	40001.69247817993	22341.591304779053	17362.381671905518	0.0	2603.3995819091797	2603.3995819091797	20670.738220214844	74029.20041285906	-2.309525918075225	3	True
447	487	1824323	[93128 60190 165]	648518346342795483	[93190 60198 167]	[93214 60140 165]	648518346349537153	291	327055	45947.58249282837	28287.48131942749	1861.9298248291016	6023.488128662109	1861.9298248291016	1861.9298248291016	23484.804557800293	74029.20041285906	-1.5552778282602193	3	True
448	488	1826076	[93272 60002 161]	648518346341402184	[93234 60022 160]	[93186 60040 162]	648518346349537153	292	328076	44909.93782424927	27249.83665084839	3003.611042022705	0.0	1861.9298248291016	1861.9298248291016	23026.70337677002	74029.20041285906	1.590623286771492	1	False
449	489	1182769	[91906 57126 38]	648518346347478283	[91904 57154 39]	[91814 57082 39]	648518346349537153	178	300294	17917.215324401855	0.0	0.0	0.0	5392.542999267578	5392.542999267578	8742.148597717285	74029.20041285906	2.6030682810883983	1	True
450	490	1503270	[93284 60390 178]	648518346342795483	[93340 60410 178]	[93386 60390 178]	648518346349537153	225	329272	48472.63544845581	30812.53427505493	2730.2802963256836	2730.2802963256836	2730.2802963256836	3634.2065200805664	24746.42332839966	74029.20041285906	-2.194584358455568	3	True
451	491	33048	[92998 59830 135]	648518346347087873	[93043 59841 136]	[92994 59772 136]	648518346349537153	299	324571	42367.34061050415	24707.23943710327	2603.3995819091797	0.0	2603.3995819091797	2603.3995819091797	21807.879364013672	74029.20041285906	2.724972605816589	2	True
453	493	2006737	[65432 55088 770]	648518346341409553	[65418 55072 770]	[65382 55032 770]	648518346349537160	345	273099	44804.011054992676	41222.15600204468	12646.069765090942	0.0	9095.020957946777	9095.020957946777	22872.80174446106	97298.26036495587	2.367675279105558	1	False
454	494	2814027	[64638 54268 759]	648518346349538691	[64796 54288 752]	[64710 54262 759]	648518346349537160	1670	248473	39100.555587768555	35518.70053482056	13249.555068969727	0.0	4198.472478866577	4198.472478866577	19222.30541229248	97298.26036495587	2.1957016379601755	1	True
456	496	3382484	[66154 57782 860]	648518346341380606	[66179 57818 860]	[66208 57822 859]	648518346349537160	109	312487	68524.52356338501	64942.66851043701	9042.069808959961	0.0	9042.069808959961	9042.069808959961	34880.34412574768	97298.26036495587	-0.5471023636355673	1	False
457	497	2221394	[64306 54304 759]	648518346349538685	[64352 54330 760]	[64376 54306 759]	648518346349537160	437	227095	42718.4686756134	39136.613622665405	4198.472478866577	0.0	4198.472478866577	4198.472478866577	19222.30541229248	97298.26036495587	-1.403142589499539	1	True
458	498	1771786	[64790 52958 690]	648518346349539215	[64878 53010 691]	[64846 53060 690]	648518346349537160	279	250694	26435.648895263672	22853.793842315674	3255.410598754883	0.0	3255.410598754883	3255.410598754883	13491.74323272705	97298.26036495587	0.3213151211753834	1	False
460	500	214305	[64740 51114 626]	648518346341420980	[64732 51076 627]	[64640 51120 626]	648518346349537160	214	245825	8655.871994018555	5069.727279663086	5069.727279663086	0.0	5069.727279663086	5069.727279663086	4616.943908691406	97298.26036495587	2.2276634589883786	1	False
461	501	1844983	[65706 56784 833]	648518346349515369	[65772 56816 835]	[65800 56756 833]	648518346349537160	297	297473	60040.43664932251	56458.58159637451	2784.071243286133	2784.071243286133	2784.071243286133	9042.069808959961	30520.23685646057	97298.26036495587	-1.3454639491047742	2	True
462	502	1958542	[65562 56512 827]	648518346349515369	[65614 56548 828]	[65646 56514 827]	648518346349537160	329	290544	57958.80188369751	54376.94683074951	13493.335388183594	0.0	2784.071243286133	11557.516067504883	28716.269357681274	97298.26036495587	-1.706976179939691	2	True
463	503	3501629	[64508 52782 673]	648518346349464706	[64566 52836 675]	[64574 52802 673]	648518346349537160	314	239592	23470.083953857422	19984.325855255127	15130.68830871582	0.0	3255.410598754883	3255.410598754883	12564.910064697266	97298.26036495587	-0.5739910998887896	1	True
464	504	1728428	[64690 50530 611]	648518346349528960	[64760 50510 607]	[64792 50548 611]	648518346349537160	269	247102	4407.731212615967	0.0	0.0	0.0	5069.727279663086	5069.727279663086	2018.8661880493164	97298.26036495587	-1.637698376093275	1	False
465	505	2232460	[65186 47222 63]	648518346344833753	[65238 47236 61]	[65280 47198 63]	648518346349537167	442	84652	24844.11281967163	0.0	0.0	0.0	2041.22216796875	2041.22216796875	12842.066528320312	56568.85662561367	-1.2249347044132177	1	False
467	507	2859624	[65250 48452 62]	648518346349464706	[65359 48477 56]	[65342 48480 62]	648518346349537167	402	89653	33896.54386520386	10589.367889404297	2033.248275756836	0.0	2033.248275756836	2033.248275756836	17405.622848510742	56568.85662561367	-2.4631829093220508	1	True
468	508	505716	[65422 47270 70]	648518346341393711	[65405 47286 68]	[65344 47252 69]	648518346349537167	93	91322	24911.526622772217	2041.22216796875	2041.22216796875	0.0	2041.22216796875	2041.22216796875	12949.993705749512	56568.85662561367	0.3278461993376437	1	False
469	509	2047834	[65326 48266 70]	648518346342916997	[65390 48298 71]	[65420 48238 70]	648518346349537167	359	90313	32700.17628097534	9386.535140991211	8721.451713562012	0.0	2033.248275756836	2033.248275756836	16906.620086669922	56568.85662561367	-1.1745242235440398	1	False
470	511	1667823	[108262 63948 1676]	648518346342801402	[108220 63974 1679]	[108160 63934 1676]	648518346349537270	256	490404	8400.116966247559	0.0	0.0	0.0	1884.7199096679688	1884.7199096679688	4830.34224319458	64475.02241559306	1.8096233314031716	1	False
471	512	3001950	[107990 65206 1701]	648518346341396483	[108031 65202 1695]	[108006 65324 1701]	648518346349537270	82	477775	18491.402976989746	10518.356884002686	2565.216064453125	0.0	2565.216064453125	2565.216064453125	9626.26844406128	64475.02241559306	-0.10672508542877518	1	False
473	514	3073442	[108286 66348 1683]	648518346342793426	[108275 66407 1682]	[108228 66428 1683]	648518346349537270	585	492659	28140.997665405273	20073.13196182251	10370.197975158691	0.0	3621.8853302001953	3621.8853302001953	14860.763366699219	64475.02241559306	2.4382455465674195	1	False
474	515	3160293	[107946 63992 1677]	648518346349512944	[108010 63997 1675]	[108036 63960 1677]	648518346349537270	185	478326	8258.841255187988	1884.7199096679688	1884.7199096679688	0.0	1884.7199096679688	1884.7199096679688	4830.34224319458	64475.02241559306	-2.698230501457487	2	False
475	516	2944644	[108260 66906 1671]	648518346349508814	[108322 66848 1673]	[108216 66908 1673]	648518346349537270	313	493803	31714.346481323242	23646.48077774048	3621.8853302001953	0.0	3621.8853302001953	3621.8853302001953	16696.317165374756	64475.02241559306	2.4716294726065122	2	True
476	517	981385	[108914 69080 1733]	648518346342462671	[108932 69120 1732]	[108918 69160 1731]	648518346349537270	153	526607	50974.33753204346	42906.47182846069	20032.63572692871	0.0	1884.222671508789	1884.222671508789	26158.82223892212	64475.02241559306	0.5750840497195394	1	False
477	518	2133541	[107906 64390 1698]	648518346349512944	[107934 64404 1696]	[108004 64414 1698]	648518346349537270	394	472049	11538.042091369629	4557.529357910156	3885.03955078125	3885.03955078125	2779.2389335632324	2779.2389335632324	6599.083110809326	64475.02241559306	-1.3316201241731456	2	False
478	520	1688972	[108870 69302 1728]	648518346342465358	[108906 69304 1727]	[108934 69286 1729]	648518346349537270	154	525532	52309.05603790283	44241.19033432007	1884.222671508789	0.0	1884.222671508789	1884.222671508789	26817.620822906494	64475.02241559306	-2.682991324624358	1	False
479	522	1159201	[111132 62832 1487]	648518346349538641	[111154 62784 1488]	[111100 62744 1487]	648518346349537297	175	532729	29312.04136657715	30110.215217590332	14798.483901977539	0.0	6666.828071594238	6666.828071594238	15199.37511062622	82753.3534259561	2.943321917086419	1	True
480	523	2184985	[111606 59440 1424]	648518346348204147	[111628 59408 1426]	[111602 59336 1424]	648518346349537297	417	555370	1863.8306980133057	0.0	0.0	0.0	4400.682920455933	4400.682920455933	21.0	82753.3534259561	2.467089569379102	1	False
481	524	2359156	[111118 60516 1437]	648518346342921625	[111178 60504 1437]	[111212 60556 1437]	648518346349537297	527	533511	9158.266723632812	9983.419275283813	1382.3799591064453	0.0	1382.3799591064453	1382.3799591064453	5088.630111694336	82753.3534259561	-1.5558153307858735	1	False
482	525	2426362	[111574 59498 1478]	648518346349515247	[111624 59486 1481]	[111576 59416 1478]	648518346349537297	584	552640	4444.453651428223	4400.682920455933	4400.682920455933	0.0	4400.682920455933	4400.682920455933	1082.860195159912	82753.3534259561	0.2506684703131043	1	False
483	526	3072781	[111244 60426 1427]	648518346341403593	[111291 60458 1426]	[111324 60460 1428]	648518346349537297	72	537157	8714.428298950195	9422.017587661743	10038.460229873657	0.0	1382.3799591064453	1382.3799591064453	5088.630111694336	82753.3534259561	-2.858265675905418	1	False
484	527	3316263	[111302 60684 1428]	648518346342916426	[111298 60657 1429]	[111254 60626 1429]	648518346349537297	253	537354	10433.43888092041	11078.687257766724	2377.0884704589844	0.0	1760.4447021484375	1760.4447021484375	5462.005554199219	82753.3534259561	2.7102346463021987	1	False
485	528	1865572	[112300 67276 1683]	648518346349538572	[112372 67270 1685]	[112378 67320 1683]	648518346349537297	302	581930	71130.09731674194	71928.27116775513	35866.3323097229	0.0	35866.3323097229	35866.3323097229	35905.84562110901	82753.3534259561	-1.1104450448778895	1	True
486	529	945569	[111626 63542 1523]	648518346348206341	[111612 63474 1521]	[111546 63494 1522]	648518346349537297	149	549627	36437.7035446167	37235.87739562988	1273.7388916015625	0.0	1273.7388916015625	1273.7388916015625	18431.660808563232	82753.3534259561	0.966129322964352	1	False
487	530	1335422	[111182 61130 1465]	648518346348199680	[111152 61148 1463]	[111090 61170 1465]	648518346349537297	199	533020	14513.55746459961	15379.004081726074	4864.061279296875	0.0	4864.061279296875	4864.061279296875	7592.051528930664	82753.3534259561	1.0756241390326526	1	False
488	531	241187	[111666 63414 1509]	648518346341395779	[111628 63364 1511]	[111560 63416 1509]	648518346349537297	81	555441	35588.0768737793	36386.25072479248	6666.828071594238	0.0	1273.7388916015625	1273.7388916015625	17958.607540130615	82753.3534259561	1.6844768356676332	1	True
489	532	3124432	[55872 49930 1453]	648518346349515654	[55881 49910 1453]	[55896 49894 1455]	648518346349537385	68	158397	42895.453760147095	36981.44724273682	1999.612533569336	0.0	1999.612533569336	1999.612533569336	21911.239749908447	68721.77594039249	-2.522052726944861	1	False
490	533	441755	[56010 47582 1463]	648518346349508842	[56000 47628 1462]	[55962 47630 1462]	648518346349537385	99	165326	27300.31660270691	21386.31008529663	4424.8917236328125	6085.1390380859375	1536.5333404541016	1536.5333404541016	12257.56538772583	68721.77594039249	0.1113484478224167	2	True
491	535	1581168	[56922 48342 1486]	648518346344501066	[56890 48390 1487]	[56844 48412 1486]	648518346349537385	239	207217	35941.803396224976	30027.796878814697	1149.1978912353516	0.0	1149.1978912353516	1149.1978912353516	15365.925113677979	68721.77594039249	0.8740472834983165	1	False
492	536	1951299	[56020 46202 1430]	648518346349514707	[56010 46220 1426]	[55936 46256 1430]	648518346349537385	327	165635	12318.416675567627	6312.338218688965	6312.338218688965	0.0	2174.627182006836	2174.627182006836	6019.787593841553	68721.77594039249	0.5184584859989732	1	False
494	538	2457317	[56578 48278 1460]	648518346349515369	[56622 48318 1461]	[56588 48362 1460]	648518346349537385	615	197768	33019.74278831482	27105.73627090454	3586.7620697021484	13690.219139099121	2282.9622192382812	2282.9622192382812	15365.925113677979	68721.77594039249	1.4454215223839744	2	True
495	539	2480427	[55604 52920 1569]	648518346349493020	[55643 52939 1570]	[55660 52990 1569]	648518346349537385	91	140883	70443.81457328796	64529.808055877686	1301.9807968139648	0.0	1301.9807968139648	1301.9807968139648	35434.265268325806	68721.77594039249	0.009858675985435796	1	True
497	541	2490820	[56808 48358 1469]	648518346349516051	[56838 48426 1476]	[56716 48402 1469]	648518346349537385	652	205262	34854.723989486694	28940.717472076416	2385.032455444336	0.0	1149.1978912353516	1149.1978912353516	15365.925113677979	68721.77594039249	2.1528595061593796	2	True
498	543	2938011	[56038 46424 1443]	648518346349493129	[56014 46405 1441]	[55956 46454 1442]	648518346349537385	79	166578	14289.402439117432	8283.32398223877	2174.627182006836	0.0	1822.0284271240234	1822.0284271240234	7027.337062835693	68721.77594039249	0.4463853899063935	1	True
499	544	2953407	[55856 47436 1446]	648518346349508842	[55863 47404 1445]	[55880 47380 1444]	648518346349537385	52	156334	22011.05065345764	16097.044136047363	2433.8626403808594	0.0	1791.8531036376953	1791.8531036376953	11004.993091583252	68721.77594039249	-0.3457269518778194	2	True
500	545	2982115	[55948 47078 1448]	648518346349515369	[55921 47131 1446]	[55848 47056 1448]	648518346349537385	490	160146	19870.01601600647	13956.009498596191	4816.304336547852	0.0	2433.8626403808594	2433.8626403808594	10114.32555770874	68721.77594039249	0.910327060094128	2	True
502	547	3112797	[55864 45514 1415]	648518346344461040	[55853 45499 1413]	[55818 45508 1413]	648518346349537385	64	156636	6142.585208892822	0.0	0.0	0.0	6312.338218688965	6312.338218688965	3518.6260299682617	68721.77594039249	0.14127298886520054	1	False
503	548	3173924	[56104 49226 1437]	648518346349516051	[56118 49191 1436]	[56094 49150 1436]	648518346349537385	145	171215	36453.17727088928	30539.170753479004	12447.676406860352	11360.59700012207	1451.1312255859375	1451.1312255859375	18767.18967819214	68721.77594039249	0.31580529686997144	2	True
504	549	3053246	[56086 47970 1432]	648518346349538637	[56117 47983 1431]	[56120 47924 1430]	648518346349537385	132	172205	26758.448682785034	20844.442165374756	3197.4259033203125	3197.4259033203125	1625.6976013183594	1625.6976013183594	13867.498317718506	68721.77594039249	-1.029511791260115	7	True
505	550	347589	[56046 46650 1436]	648518346349538637	[56061 46610 1433]	[55976 46622 1436]	648518346349537385	182	169446	15537.204774856567	9638.148332595825	1822.0284271240234	0.0	1822.0284271240234	1822.0284271240234	8139.422344207764	68721.77594039249	1.5456866195479868	7	True
506	551	1527579	[55688 52932 1555]	648518346349538637	[55652 52936 1558]	[55598 52908 1555]	648518346349537385	230	142537	69336.16639518738	63422.1598777771	5078.9766845703125	5078.9766845703125	1301.9807968139648	1301.9807968139648	35261.79104042053	68721.77594039249	1.803251594109739	7	True
507	552	1863203	[55762 51154 1489]	648518346349538637	[55729 51052 1480]	[55674 51122 1489]	648518346349537385	209	147978	52628.36843299866	46714.36191558838	1701.7887878417969	26000.60902404785	1701.7887878417969	1701.7887878417969	27138.399044036865	68721.77594039249	2.64583148283593	7	True
508	553	356972	[55764 50674 1467]	648518346349538676	[55830 50689 1465]	[55862 50658 1467]	648518346349537385	212	153954	49327.664781570435	43413.658264160156	6432.21102142334	8273.52523803711	2592.8905639648438	2592.8905639648438	25278.151515960693	68721.77594039249	-2.2161747711665676	6	True
509	554	300328	[55900 48740 1435]	648518346349538676	[55948 48766 1434]	[55992 48742 1435]	648518346349537385	86	162189	33265.10199928284	27351.09548187256	7105.366256713867	3707.10498046875	3608.8858795166016	3608.8858795166016	17197.43700027466	68721.77594039249	-2.259734937773779	6	True
510	555	1769432	[55920 49712 1453]	648518346349538676	[55982 49730 1453]	[56000 49780 1453]	648518346349537385	278	165114	41427.47805213928	35513.471534729004	4330.0640869140625	4330.0640869140625	1999.612533569336	1999.612533569336	21404.386501312256	68721.77594039249	-1.3180009049173942	6	True
511	556	1821555	[56018 47898 1421]	648518346349538676	[56046 47880 1418]	[56058 47792 1417]	648518346349537385	291	167231	25818.824197769165	19904.817680358887	3997.4630737304688	0.0	1625.6976013183594	1625.6976013183594	13547.542789459229	68721.77594039249	-2.7212726426723925	6	True
512	557	2445648	[55912 49242 1425]	648518346349538676	[55972 49240 1427]	[55974 49312 1425]	648518346349537385	603	163466	37097.41396522522	31183.40744781494	1451.1312255859375	3978.102554321289	1451.1312255859375	1451.1312255859375	19110.329753875732	68721.77594039249	-1.3410472686919674	6	True
513	558	2930335	[55732 47604 1441]	648518346349538638	[55802 47586 1444]	[55840 47588 1440]	648518346349537385	258	151129	23399.63773536682	17485.631217956543	2967.959686279297	0.0	1791.8531036376953	1791.8531036376953	11955.398746490479	68721.77594039249	-0.9275900562687193	4	True
514	559	3418264	[56042 48374 1430]	648518346349538676	[56094 48354 1430]	[56140 48336 1431]	648518346349537385	52	170895	29596.237939834595	23682.231422424316	7462.84895324707	3987.0550079345703	1978.9989318847656	1978.9989318847656	15365.925113677979	68721.77594039249	-2.0353560792925633	6	True
515	560	1948662	[56106 47650 1448]	648518346349538637	[56120 47710 1448]	[56084 47732 1448]	648518346349537385	326	171147	26014.818586349487	20100.81206893921	3315.238494873047	3303.4981994628906	1536.5333404541016	1536.5333404541016	12257.56538772583	68721.77594039249	0.3320011745866894	7	True
516	561	2130164	[55694 52316 1545]	648518346349538637	[55668 52324 1541]	[55614 52330 1544]	648518346349537385	393	142927	64318.81746864319	58404.81095123291	3495.525318145752	11894.470268249512	3495.525318145752	3495.525318145752	32822.174036026	68721.77594039249	1.0700640857147816	7	True
517	562	2207828	[56092 47480 1431]	648518346349538637	[56064 47510 1432]	[55992 47488 1431]	648518346349537385	431	169128	22752.676404953003	16838.669887542725	2273.869827270508	7783.055557250977	2273.869827270508	2273.869827270508	11808.32188796997	68721.77594039249	1.5275632609901986	7	True
518	563	525313	[56618 48402 1472]	648518346349538638	[56725 48428 1478]	[56662 48372 1471]	648518346349537385	1076	200461	34501.69714927673	28587.690631866455	8587.320617675781	12848.279609680176	2186.7913970947266	2186.7913970947266	15365.925113677979	68721.77594039249	-1.5369468916488302	4	True
519	564	626705	[55890 50940 1488]	648518346349538638	[55877 50893 1484]	[55798 50920 1488]	648518346349537385	519	158103	51260.82514381409	45346.81862640381	2592.8905639648438	26014.03955078125	1701.7887878417969	1701.7887878417969	25930.29486465454	68721.77594039249	1.5472569924512927	4	True
520	565	2084879	[55876 52116 1512]	648518346349538638	[55876 52088 1515]	[55818 52076 1513]	648518346349537385	373	157758	61741.4096698761	55827.40315246582	9317.062469482422	10658.1181640625	3495.525318145752	3495.525318145752	31362.91879272461	68721.77594039249	2.3340811484910122	4	True
521	567	3543958	[77234 58088 915]	648518346341357593	[77240 58104 917]	[77198 58078 917]	648518346349537391	60	542033	37099.82140159607	33007.75008392334	15708.069816589355	0.0	1348.8724060058594	1348.8724060058594	18778.856546401978	87578.3112260275	1.86612127265592	1	True
522	568	3357600	[77266 58184 921]	648518346349538536	[77246 58188 932]	[77212 58102 921]	648518346349537391	205	542563	37886.78874015808	33794.71742248535	1348.8724060058594	0.0	1348.8724060058594	1348.8724060058594	18969.55163002014	87578.3112260275	-3.0189287104049867	1	True
523	569	2309213	[78416 61600 1043]	648518346349463803	[78482 61592 1041]	[78510 61548 1043]	648518346349537391	490	575823	68169.77487373352	64077.70355606079	1970.4038009643555	0.0	1970.4038009643555	1970.4038009643555	34367.39401626587	87578.3112260275	-2.2032809838130865	1	True
524	570	1731833	[77134 54194 847]	648518346346300802	[77132 54222 844]	[77038 54220 847]	648518346349537391	270	538547	4953.648376464844	0.0	0.0	0.0	17486.356225967407	17486.356225967407	2831.885566711426	87578.3112260275	1.5639814797221103	1	False
525	571	1013674	[78396 61368 1035]	648518346349493129	[78452 61344 1035]	[78496 61370 1035]	648518346349537391	157	575048	66199.37107276917	62107.299755096436	31302.4783744812	0.0	1970.4038009643555	1970.4038009643555	33468.75918960571	87578.3112260275	-2.6520744256341557	1	True
526	572	220715	[76904 56214 920]	648518346346310769	[76932 56254 922]	[76960 56294 920]	648518346349537391	190	531719	21567.04726600647	17486.356225967407	17486.356225967407	0.0	15708.069816589355	15708.069816589355	11068.548273086548	87578.3112260275	-0.5893854807722021	1	False
527	573	1185474	[77044 58132 909]	648518346349538686	[77068 58140 910]	[77098 58142 909]	648518346349537391	178	535683	37898.663106918335	33806.591789245605	2482.0079956054688	0.0	1766.2838745117188	1766.2838745117188	18457.722635269165	87578.3112260275	-2.319908891941448	1	True
528	574	1552807	[56782 44986 1836]	648518346349493129	[56822 44984 1835]	[56872 44970 1836]	648518346349537426	234	101703	34781.6046333313	27437.98872756958	1677.3441009521484	14485.29288482666	1677.3441009521484	1677.3441009521484	16819.158416748047	59963.226998666665	-1.548114819379272	5	True
529	575	1960528	[56500 46796 1841]	648518346349493020	[56558 46826 1843]	[56598 46796 1841]	648518346349537426	330	96460	50266.33710861206	42922.72120285034	1986.0415954589844	22747.435455322266	1986.0415954589844	1986.0415954589844	25941.294845581055	59963.226998666665	-1.0365780617395335	4	True
530	576	2061864	[58706 42694 1716]	648518346341408665	[58732 42614 1715]	[58610 42660 1716]	648518346349537426	365	143102	7583.375701904297	0.0	0.0	0.0	8365.99267578125	8365.99267578125	4101.405799865723	59963.226998666665	1.4539112493356319	1	False
531	577	2073325	[56878 45872 1858]	648518346344519226	[56957 45890 1855]	[56946 45950 1858]	648518346349537426	598	104696	41753.58749008179	34409.97158432007	5904.228591918945	0.0	5904.228591918945	5904.228591918945	21312.874740600586	59963.226998666665	-2.354360662257009	1	False
532	578	2062842	[56986 45220 1842]	648518346344512456	[57056 45216 1844]	[57082 45256 1842]	648518346349537426	365	106693	36062.320709228516	28718.704803466797	3179.0706481933594	0.0	2354.2215728759766	2354.2215728759766	18394.989952087402	59963.226998666665	-0.6293052400190541	1	False
533	579	2408835	[55906 48726 1871]	648518346349493129	[55966 48748 1869]	[55944 48808 1871]	648518346349537426	570	80569	67628.23876571655	60284.622859954834	9635.721771240234	9635.721771240234	9635.721771240234	17156.06844329834	34232.885314941406	59963.226998666665	-0.916059157951078	5	True
534	580	422170	[56532 46646 1835]	648518346349493129	[56593 46670 1831]	[56612 46698 1835]	648518346349537426	481	97435	48810.839458465576	41467.22355270386	7094.514511108398	15966.193542480469	1986.0415954589844	1986.0415954589844	24643.678230285645	59963.226998666665	-2.4570186000639103	5	True
535	581	2331901	[57592 44008 1812]	648518346349493020	[57666 43998 1810]	[57654 44080 1812]	648518346349537426	505	126036	24337.392066955566	16993.776161193848	3890.2754669189453	5322.904083251953	3890.2754669189453	3890.2754669189453	12657.260620117188	59963.226998666665	-2.289154977392	4	True
536	582	2476751	[57966 43766 1809]	648518346349493129	[58018 43746 1810]	[57960 43698 1809]	648518346349537426	640	131304	21256.60831451416	13912.992408752441	1249.5013580322266	0.0	1249.5013580322266	1249.5013580322266	10995.98403930664	59963.226998666665	2.1561627060289448	5	True
537	583	1090426	[56494 47828 1849]	648518346349493129	[56507 47833 1847]	[56466 47898 1848]	648518346349537426	101	95390	58212.57085800171	50868.95495223999	8638.092727661133	9929.900527954102	8638.092727661133	8638.092727661133	29483.7211227417	59963.226998666665	0.458582490493277	5	True
538	584	1136194	[58228 43328 1821]	648518346349515250	[58268 43346 1818]	[58180 43384 1819]	648518346349537426	61	134827	18862.60506629944	11576.784996032715	3753.7417030334473	0.0	2314.3970642089844	2314.3970642089844	9627.786911010742	59963.226998666665	1.0630494802829553	1	False
539	585	1136616	[58242 43294 1786]	648518346342920828	[58275 43254 1782]	[58282 43220 1786]	648518346349537426	193	134963	15709.608581542969	8365.99267578125	8365.99267578125	0.0	3319.0698623657227	3319.0698623657227	8383.041229248047	59963.226998666665	-2.925342102891829	1	False
542	588	3045230	[56900 45080 1826]	648518346341402031	[56954 45083 1826]	[56978 45034 1826]	648518346349537426	172	104489	34579.40885543823	27235.792949676514	6660.7508544921875	0.0	1677.3441009521484	1677.3441009521484	16819.158416748047	59963.226998666665	-2.7273349136702882	1	False
543	589	3316423	[57122 44460 1809]	648518346349493020	[57260 44356 1805]	[57208 44484 1809]	648518346349537426	556	112412	28456.511276245117	21112.8953704834	4119.119209289551	4119.119209289551	4119.119209289551	6660.7508544921875	14319.673179626465	59963.226998666665	-1.85196994336663	4	True
544	590	3355406	[58096 43564 1804]	648518346349493020	[58131 43548 1807]	[58050 43544 1806]	648518346349537426	203	132754	19014.487983703613	11670.872077941895	2314.3970642089844	0.0	1323.084945678711	1323.084945678711	10097.979446411133	59963.226998666665	2.3305175940330773	4	True
545	591	3371819	[58098 43686 1820]	648518346341413125	[58086 43661 1816]	[58004 43654 1820]	648518346349537426	448	132308	20102.387321472168	12758.77141571045	1323.084945678711	0.0	1249.5013580322266	1249.5013580322266	10097.979446411133	59963.226998666665	1.7077100667795224	1	False
546	592	216062	[66504 60458 246]	648518346342935468	[66557 60488 245]	[66604 60504 246]	648518346349537487	274	252182	17150.909454345703	14918.947402954102	14918.947402954102	0.0	3313.5181045532227	3313.5181045532227	9084.585874557495	66197.05255227018	-0.9466696374325628	1	False
547	593	48355	[66298 64718 308]	648518346349512755	[66348 64702 308]	[66388 64664 308]	648518346349537487	65	245346	52179.349796295166	50009.95727729797	4656.1737060546875	0.0	4656.1737060546875	4656.1737060546875	26565.64511680603	66197.05255227018	-1.9323796655452286	1	False
548	594	572502	[66578 60842 233]	648518346341415205	[66618 60870 233]	[66652 60896 234]	648518346349537487	111	260182	19755.443113327026	17750.37922477722	3313.5181045532227	0.0	3313.5181045532227	3313.5181045532227	10178.70616722107	66197.05255227018	-1.9703864913326188	1	False
549	595	3075193	[66440 61336 251]	648518346341417137	[66466 61319 252]	[66498 61338 250]	648518346349537487	80	248996	23995.689527511597	21826.297008514404	4538.446838378906	0.0	3778.607032775879	3778.607032775879	12583.417669296265	66197.05255227018	-0.5554508010838507	1	False
550	596	3060774	[66546 61696 250]	648518346349538685	[66603 61722 251]	[66644 61688 250]	648518346349537487	354	259619	27236.23097229004	25066.838453292847	3778.607032775879	0.0	2861.3592529296875	3778.607032775879	14149.265773773193	66197.05255227018	-0.9511584883457553	3	True
551	597	1581691	[66664 66826 432]	648518346349538638	[66728 66888 436]	[66756 66908 432]	648518346349537487	239	263680	73154.65325927734	70985.26074028015	5357.469207763672	5357.469207763672	5357.469207763672	21268.006099700928	36906.619539260864	66197.05255227018	-0.7376419607064251	5	True
552	598	1363732	[66230 63874 287]	648518346349538638	[66272 63870 285]	[66306 63852 287]	648518346349537487	203	243643	45075.24369430542	42905.85117530823	7852.507171630859	7852.507171630859	2495.842971801758	7148.318756103516	23204.4382686615	66197.05255227018	-2.856321876402156	5	True
553	599	1557541	[66228 58790 172]	648518346346999342	[66280 58770 174]	[66324 58774 172]	648518346349537487	235	243509	2684.6017456054688	0.0	0.0	0.0	14918.947402954102	14918.947402954102	1504.3044662475586	66197.05255227018	-1.1036048722693166	1	False
554	600	2832227	[66560 62050 253]	648518346349538685	[66604 62059 252]	[66644 62088 253]	648518346349537487	276	259245	29863.902770996094	27694.5102519989	2861.3592529296875	2861.3592529296875	2861.3592529296875	6406.278831481934	15568.322406768799	66197.05255227018	-2.3788595302894135	3	True
555	601	3227597	[66454 62712 271]	648518346349538685	[66490 62659 269]	[66472 62652 272]	648518346349537487	170	250161	34751.78164291382	32582.389123916626	5061.480072021484	5061.480072021484	2650.4405059814453	2650.4405059814453	17958.554460525513	66197.05255227018	2.73832643882259	3	True
556	602	2595902	[66422 62930 273]	648518346349538638	[66396 62902 279]	[66360 62882 289]	648518346349537487	802	247250	37222.73652267456	35053.34400367737	2650.4405059814453	0.0	2650.4405059814453	2650.4405059814453	19220.16265296936	66197.05255227018	1.8772653407114046	5	True
557	603	3433137	[66344 64226 286]	648518346349538638	[66346 64193 286]	[66288 64194 287]	648518346349537487	239	245521	47539.68100357056	45370.288484573364	2495.842971801758	2495.842971801758	2495.842971801758	4656.1737060546875	24266.838148117065	66197.05255227018	2.5907827229828415	5	True
558	604	3272446	[66564 66438 395]	648518346349538638	[66622 66450 396]	[66632 66372 395]	648518346349537487	231	260407	67797.18405151367	65627.79153251648	15910.536891937256	20274.007961273193	5357.469207763672	15910.536891937256	34613.81758880615	66197.05255227018	-2.7859037108511098	5	True
559	605	253572	[76076 60642 747]	648518346346311599	[76116 60646 744]	[76130 60696 747]	648518346349537509	433	522264	23432.42552947998	14675.411117553711	5370.759368896484	0.0	5370.759368896484	5370.759368896484	11848.101413726807	71272.78954667372	-1.956463418553853	1	False
561	607	2483993	[75892 61694 780]	648518346341357593	[75952 61710 783]	[75990 61670 780]	648518346349537509	472	507693	32808.46109008789	24051.44667816162	9907.556610107422	0.0	6040.586166381836	6040.586166381836	16588.183387756348	71272.78954667372	-1.140245877453761	2	True
562	608	2137584	[76464 63244 856]	648518346349538536	[76424 63354 853]	[76360 63238 856]	648518346349537509	395	539282	47344.47312164307	38587.4587097168	3127.9356231689453	6943.623016357422	1293.194076538086	1293.194076538086	24258.835620880127	71272.78954667372	1.4811869208054138	2	True
564	610	2911104	[76114 62456 826]	648518346341357593	[76172 62422 820]	[76214 62492 826]	648518346349537509	653	525663	39397.926498413086	30640.912086486816	2344.2686157226562	7315.320098876953	2249.0650310516357	2249.0650310516357	20307.828399658203	71272.78954667372	-1.7289909710041367	2	True
565	612	1809560	[76342 63394 865]	648518346349538691	[76352 63447 865]	[76340 63476 864]	648518346349537509	165	536144	48268.01178741455	39510.99737548828	1293.194076538086	3661.6464080810547	1293.194076538086	1293.194076538086	24339.124378204346	71272.78954667372	0.15982311025934176	4	True
566	613	2655793	[76276 62960 854]	648518346349538691	[76297 62995 853]	[76294 63046 853]	648518346349537509	156	532245	44820.19544219971	36063.18103027344	1227.4973449707031	1227.4973449707031	1227.4973449707031	3127.9356231689453	22928.64740371704	71272.78954667372	0.044879630161447435	4	True
568	616	3068394	[75942 59012 684]	648518346349512783	[75941 59029 681]	[75890 59032 682]	648518346349537509	220	506720	9067.438804626465	0.0	0.0	0.0	9949.067878723145	9949.067878723145	4835.364719390869	71272.78954667372	0.039045906543549884	1	False
569	617	3196496	[76258 62520 841]	648518346349538536	[76312 62546 838]	[76242 62610 841]	648518346349537509	483	533774	40779.76156616211	32022.74715423584	2249.0650310516357	0.0	2249.0650310516357	2249.0650310516357	21333.463901519775	71272.78954667372	0.5543966425165225	2	True
570	618	595616	[76154 62244 820]	648518346349538691	[76286 62205 819]	[76230 62310 820]	648518346349537509	458	532732	37666.645080566406	28909.630668640137	6040.586166381836	0.0	2344.2686157226562	2344.2686157226562	19154.45220184326	71272.78954667372	0.25288037533282137	4	True
571	620	9293	[89362 52710 602]	648518346349515405	[89366 52705 604]	[89342 52662 604]	648518346349537514	212	445730	36264.23036956787	33640.04886627197	2776.4506072998047	0.0	2776.4506072998047	2776.4506072998047	18462.339025497437	88929.20837310553	2.769164742326241	1	False
573	622	145563	[88844 49484 592]	648518346341375455	[88924 49542 576]	[88914 49576 592]	648518346349537514	453	417748	10197.046035766602	7675.99089050293	2193.58203125	0.0	1439.6998596191406	1439.6998596191406	5904.53991317749	88929.20837310553	-0.825089377025188	1	False
574	623	772297	[88402 55560 710]	648518346347449721	[88452 55560 709]	[88496 55550 711]	648518346349537514	131	386917	61880.16086769104	59255.97936439514	1002.8029479980469	0.0	1002.8029479980469	1002.8029479980469	31304.458755493164	88929.20837310553	-1.5952903547964217	1	False
575	625	377238	[88922 49576 556]	648518346349474943	[88988 49580 556]	[89000 49518 557]	648518346349537514	281	421659	9800.452774047852	7176.271270751953	7176.271270751953	0.0	2193.58203125	2193.58203125	5354.591869354248	88929.20837310553	-2.66188154346932	1	False
576	626	2036947	[89238 51554 577]	648518346342796303	[89300 51572 577]	[89330 51520 577]	648518346349537514	355	443648	26515.526657104492	23891.345153808594	2483.9564056396484	0.0	1895.8326263427734	1895.8326263427734	13732.316278457642	88929.20837310553	-0.9251546174078285	1	False
579	629	586011	[88702 54306 676]	648518346342789378	[88754 54270 675]	[88792 54244 676]	648518346349537514	112	406844	50941.3178691864	48317.1363658905	5272.575496673584	0.0	3720.212226867676	3720.212226867676	25864.61940383911	88929.20837310553	-2.1782147716877827	1	False
581	631	2085470	[88676 53564 664]	648518346347413045	[88738 53556 665]	[88766 53598 664]	648518346349537514	373	405883	45501.05563926697	42876.87413597107	3803.517080307007	0.0	1752.8253021240234	1752.8253021240234	23247.252193450928	88929.20837310553	-1.625158209870544	1	False
582	632	2147051	[88798 49630 586]	648518346349513286	[88862 49614 590]	[88906 49630 585]	648518346349537514	399	413304	11495.09700012207	8974.041854858398	1439.6998596191406	0.0	1439.6998596191406	1439.6998596191406	6007.909679412842	88929.20837310553	-0.8796424524509044	1	False
583	633	1858149	[89038 50304 583]	648518346349496457	[89082 50285 581]	[89030 50280 580]	648518346349537514	93	433261	15754.446029663086	13130.264526367188	5715.633232116699	0.0	4243.279205322266	4243.279205322266	7651.165271759033	88929.20837310553	0.294131387776337	1	False
584	634	2399469	[88598 48760 532]	648518346349515132	[88660 48786 535]	[88694 48748 532]	648518346349537514	558	400905	2624.1815032958984	0.0	0.0	0.0	7176.271270751953	7176.271270751953	2457.456214904785	88929.20837310553	-0.8663441068660972	1	False
585	635	3495110	[89348 52414 594]	648518346349508915	[89410 52390 593]	[89416 52346 594]	648518346349537514	57	448202	33487.77976226807	30863.598258972168	2605.5994186401367	0.0	2605.5994186401367	2605.5994186401367	17162.871419906616	88929.20837310553	-3.0415523345588977	1	True
586	636	3159484	[88942 53278 639]	648518346346300701	[88956 53236 641]	[88890 53198 640]	648518346349537514	355	420533	41848.64689826965	39224.465394973755	1809.7321166992188	11036.881776809692	1809.7321166992188	1809.7321166992188	21438.24426651001	88929.20837310553	1.9229507122422116	3	True
587	637	3177102	[89338 51290 593]	648518346349512675	[89379 51277 590]	[89298 51218 592]	648518346349537514	231	446651	24334.98585128784	21710.804347991943	2995.5518493652344	0.0	2483.9564056396484	2483.9564056396484	13201.880350112915	88929.20837310553	0.7538339984296516	1	False
588	638	562564	[88806 53114 643]	648518346349538637	[88862 53086 641]	[88866 53192 642]	648518346349537514	110	413714	41329.275650024414	38705.094146728516	1699.0341300964355	10043.169250488281	1699.0341300964355	1699.0341300964355	21340.134365081787	88929.20837310553	-1.5812286753571232	2	True
589	639	2278299	[89322 52100 583]	648518346346300701	[89378 52084 581]	[89410 52112 583]	648518346349537514	470	446265	30822.516777038574	28198.335273742676	2486.95849609375	9466.120880126953	1396.322509765625	1396.322509765625	15836.478639602661	88929.20837310553	-1.6488303322417301	3	True
590	640	1086106	[89090 51122 598]	648518346349539215	[89150 51094 599]	[89190 51102 598]	648518346349537514	165	437291	22869.42713546753	20245.24563217163	1931.8516235351562	0.0	1931.8516235351562	1931.8516235351562	11816.359354019165	88929.20837310553	-0.9145596405781532	1	False
591	641	153440	[89024 52948 643]	648518346349528988	[89050 52974 642]	[89030 53026 642]	648518346349537514	196	425227	40113.12933731079	37488.94783401489	4722.757801055908	11777.571056365967	1699.0341300964355	1699.0341300964355	20622.156623840332	88929.20837310553	-0.5941769061891479	3	False
592	642	1732549	[88848 53660 681]	648518346349528988	[88820 53654 678]	[88758 53704 680]	648518346349537514	270	411600	46193.238805770874	43569.057302474976	1752.8253021240234	6272.676387786865	1752.8253021240234	1752.8253021240234	23853.137783050537	88929.20837310553	0.9107236792608723	3	False
593	643	1548140	[89278 51836 568]	648518346349528988	[89338 51810 573]	[89378 51822 568]	648518346349537514	233	445395	28356.340187072754	25732.158683776855	1895.8326263427734	0.0	1895.8326263427734	1895.8326263427734	14707.999513626099	88929.20837310553	-0.7960030453104948	3	False
594	644	952828	[88638 56070 740]	648518346346593923	[88616 56092 737]	[88548 56106 740]	648518346349537514	150	399223	66797.13961219788	64172.95810890198	5096.697021484375	0.0	5096.697021484375	5096.697021484375	34109.42680358887	88929.20837310553	1.3339532805379495	1	False
596	646	2577350	[89262 50928 593]	648518346346300701	[89292 50963 593]	[89238 50990 593]	648518346349537514	121	443421	21828.071285247803	19203.889781951904	3323.0621185302734	0.0	1931.8516235351562	1931.8516235351562	11711.72402381897	88929.20837310553	0.8650898828940237	3	True
599	649	907780	[88430 55460 711]	648518346349538681	[88476 55476 711]	[88510 55518 710]	648518346349537514	145	390966	60877.35791969299	58253.176416397095	6803.454391479492	6803.454391479492	1002.8029479980469	1002.8029479980469	31048.11289215088	88929.20837310553	-1.5676070960579727	2	True
600	650	3239512	[88622 54748 682]	648518346349538681	[88683 54699 682]	[88724 54776 682]	648518346349537514	233	402647	54505.479875564575	51881.29837226868	3720.212226867676	0.0	3720.212226867676	3720.212226867676	27504.991954803467	88929.20837310553	-1.1952271244309824	2	True
601	651	1091470	[89334 52090 592]	648518346349538637	[89416 52114 594]	[89416 52148 592]	648518346349537514	166	447710	31448.959297180176	28824.777793884277	1396.322509765625	0.0	1396.322509765625	1396.322509765625	16052.588457107544	88929.20837310553	-0.46613019065799133	2	True
602	652	2419869	[68138 62778 1195]	648518346349463977	[68212 62764 1197]	[68148 62698 1195]	648518346349537516	576	436854	34697.29661941528	35279.978019714355	11551.083404541016	0.0	9192.440811157227	11551.083404541016	17609.459224700928	70225.71203052535	2.9122540966242125	2	True
603	653	1981786	[68108 66314 1263]	648518346341376548	[68124 66322 1259]	[68058 66324 1262]	648518346349537516	337	430151	65469.64448928833	66052.3258895874	10236.838684082031	0.0	10236.838684082031	10236.838684082031	33369.91463088989	70225.71203052535	1.1284554177865298	1	False
604	654	837982	[69070 58632 1135]	648518346341420197	[69078 58691 1129]	[69044 58572 1133]	648518346349537516	477	494834	3859.968086242676	0.0	0.0	0.0	24204.629486083984	24204.629486083984	224.063232421875	70225.71203052535	0.7592999017872923	1	False
605	655	2848079	[68232 61364 1163]	648518346349515302	[68217 61409 1165]	[68142 61392 1163]	648518346349537516	333	436090	23621.948085784912	24204.629486083984	24204.629486083984	0.0	11551.083404541016	11551.083404541016	12076.204483032227	70225.71203052535	1.6301697058017757	1	False
607	657	2174943	[67898 63692 1226]	648518346349463977	[67960 63724 1226]	[67938 63756 1226]	648518346349537516	413	417453	43480.4983253479	44063.17972564697	9192.440811157227	9192.440811157227	9192.440811157227	12185.607696533203	22309.66651535034	70225.71203052535	0.5001001694126695	2	True
608	658	3051087	[67906 65132 1266]	648518346341371644	[67970 65134 1268]	[68002 65102 1266]	648518346349537516	218	417034	55621.55014419556	56204.23154449463	12185.607696533203	0.0	10236.838684082031	10236.838684082031	28149.42628097534	70225.71203052535	-1.5603699450932071	1	False
609	659	239400	[65192 67136 738]	648518346349515369	[65250 67154 739]	[65292 67132 738]	648518346349537547	81	384876	65649.03327560425	66526.71572494507	1714.6031494140625	7402.073577880859	1714.6031494140625	1714.6031494140625	33300.876472473145	65461.51426070139	-1.3871172700917689	4	True
610	660	371356	[65306 66410 693]	648518346349515369	[65288 66380 694]	[65238 66332 693]	648518346349537547	92	388002	58517.677196502686	59395.359645843506	3309.250717163086	13628.873161315918	3309.250717163086	3309.250717163086	29789.829559326172	65461.51426070139	2.6528255340713667	4	True
611	661	521992	[65642 63214 606]	648518346341420796	[65690 63259 606]	[65720 63274 606]	648518346349537547	261	428746	31748.501098632812	32626.183547973633	2422.7491607666016	0.0	1670.2132263183594	1670.2132263183594	16136.18281173706	65461.51426070139	-1.5888938372925157	1	False
612	662	914105	[65532 67526 763]	648518346349515369	[65496 67548 760]	[65444 67570 763]	648518346349537547	146	403097	69486.76148605347	70364.44393539429	3951.406967163086	3951.406967163086	3951.406967163086	5498.320251464844	35014.615409851074	65461.51426070139	1.6611038400794202	4	True
613	663	2916576	[65588 63684 600]	648518346349508607	[65674 63695 597]	[65678 63680 600]	648518346349537547	172	430119	34896.14440917969	35773.82685852051	3549.703712463379	4085.1733169555664	1838.14208984375	1838.14208984375	17527.49802017212	65461.51426070139	-3.09685457022758	3	True
614	664	2978801	[65574 60684 607]	648518346349539846	[65578 60647 607]	[65596 60612 606]	648518346349537547	61	420373	10157.134971618652	10696.107357025146	10696.107357025146	0.0	10696.107357025146	10696.107357025146	5863.6208419799805	65461.51426070139	-0.43778574713745855	1	False
615	665	3147876	[65278 65108 646]	648518346349508607	[65307 65114 649]	[65248 65038 647]	648518346349537547	300	389886	47404.5827293396	48282.26517868042	2515.778694152832	13467.475673675537	2515.778694152832	2515.778694152832	24268.881828308105	65461.51426070139	2.4418567495482306	3	True
616	666	3315274	[65902 63276 601]	648518346349508607	[65903 63285 603]	[65854 63216 602]	648518346349537547	229	448528	31691.671104431152	32569.353553771973	1567.537826538086	0.0	1567.537826538086	1567.537826538086	16136.18281173706	65461.51426070139	2.1751924825116	3	True
617	667	3311264	[65902 59476 606]	648518346341415496	[66030 59454 595]	[65844 59390 606]	648518346349537547	763	454875	2411.1902465820312	0.0	0.0	0.0	10696.107357025146	10696.107357025146	0.0	65461.51426070139	1.5752182778826778	1	False
618	668	3363030	[65402 64778 629]	648518346341419880	[65425 64788 630]	[65420 64732 631]	648518346349537547	96	399219	44033.91632080078	44911.5987701416	8691.31704711914	0.0	2152.3182525634766	2152.3182525634766	22675.854667663574	65461.51426070139	2.2545139608987688	1	True
619	669	3431575	[65106 64874 645]	648518346349515369	[65201 64840 639]	[65208 64886 645]	648518346349537547	215	381531	45385.77042388916	46263.45287322998	2152.3182525634766	0.0	2152.3182525634766	2152.3182525634766	23282.283248901367	65461.51426070139	-1.5772750151293577	4	True
620	670	2842001	[65812 63116 599]	648518346349538548	[65840 63115 600]	[65850 63184 601]	648518346349537547	127	441828	30543.31199645996	31420.99444580078	21543.776275634766	0.0	1567.537826538086	1567.537826538086	15236.962657928467	65461.51426070139	-2.4463149449356267	4	True
621	671	1290472	[65510 63772 615]	648518346349538548	[65574 63762 611]	[65596 63820 615]	648518346349537547	331	420381	35859.757568359375	36737.440017700195	1838.14208984375	5592.276588439941	1838.14208984375	1838.14208984375	18052.79555130005	65461.51426070139	-1.4930541486526308	4	True
622	672	490161	[65160 66052 685]	648518346349538548	[65211 66042 681]	[65160 66114 684]	648518346349537547	280	380696	55270.640758514404	56148.323207855225	7866.058029174805	20020.950664520264	3309.250717163086	3309.250717163086	27919.519081115723	65461.51426070139	0.9522061823953653	4	True
623	673	3431745	[65224 66914 731]	648518346349538548	[65303 66973 736]	[65296 66988 731]	648518346349537547	544	388387	64278.03344345093	65155.71589279175	5984.72647857666	9151.800971984863	1714.6031494140625	1714.6031494140625	32650.301223754883	65461.51426070139	-0.027179929539121545	4	True
624	674	383679	[78188 65328 402]	648518346341357593	[78246 65356 403]	[78284 65348 402]	648518346349537641	93	299342	67189.18618774414	67228.63702201843	19513.94989013672	0.0	2559.4684448242188	2559.4684448242188	34172.076051712036	78485.03023808118	-0.9271332161124118	1	True
625	675	808800	[78182 60756 232]	648518346349512629	[78160 60786 234]	[78100 60834 233]	648518346349537641	135	296715	24065.81095123291	24105.261785507202	10939.32373046875	0.0	7102.310249328613	7102.310249328613	12238.162868499756	78485.03023808118	2.8101833473870808	1	False
626	676	1930160	[77942 59868 246]	648518346341370683	[77932 59883 248]	[77856 59878 246]	648518346349537641	157	290217	17066.307106018066	17105.75794029236	17081.417612075806	0.0	5813.82852935791	5813.82852935791	9066.176364898682	78485.03023808118	1.82549245953476	1	False
629	679	737994	[78522 63528 281]	648518346341361914	[78480 63538 280]	[78426 63550 281]	648518346349537641	127	307509	47752.751708984375	47792.20254325867	3397.4261932373047	0.0	3397.4261932373047	3397.4261932373047	24369.307529449463	78485.03023808118	1.2391644455851882	1	False
630	680	2207865	[78158 65486 431]	648518346349538536	[78180 65520 429]	[78142 65576 431]	648518346349537641	431	297583	69717.26707458496	69756.71790885925	2559.4684448242188	25361.94155883789	2559.4684448242188	2559.4684448242188	35405.059144973755	78485.03023808118	0.06329261304393073	4	True
632	682	3461269	[78556 62446 261]	648518346349538536	[78564 62483 261]	[78570 62496 260]	648518346349537641	75	310490	39341.82328414917	39381.27411842346	4324.2480392456055	0.0	4324.2480392456055	4324.2480392456055	20175.980571746826	78485.03023808118	-0.1477233159220446	4	True
633	683	2984470	[77304 59866 264]	648518346349515790	[77344 59845 263]	[77372 59834 263]	648518346349537641	84	264369	20367.463104248047	20406.91393852234	5813.82852935791	0.0	5813.82852935791	5813.82852935791	9291.185771942139	78485.03023808118	-1.0514574395109566	1	False
634	684	1915008	[78160 62160 239]	648518346349523998	[78224 62194 240]	[78264 62152 239]	648518346349537641	316	298659	36043.866470336914	36083.317304611206	12496.267456054688	0.0	4324.2480392456055	4324.2480392456055	18395.517051696777	78485.03023808118	-1.7851147449963145	1	False
635	685	3039327	[77940 57876 235]	648518346349539215	[77945 57809 235]	[77870 57812 235]	648518346349537641	86	290573	1683.6668319702148	0.0	0.0	0.0	2662.2265625	2662.2265625	732.7260665893555	78485.03023808118	1.1404860166039412	1	False
636	686	2572971	[78450 63186 275]	648518346349538536	[78510 63126 271]	[78454 63236 273]	648518346349537641	364	307499	44515.819480895996	44555.27031517029	5376.242828369141	5376.242828369141	3397.4261932373047	3397.4261932373047	22930.712825775146	78485.03023808118	0.20875958670143238	4	True
637	687	1462680	[77800 57836 207]	648518346346997040	[77846 57812 210]	[77756 57748 208]	648518346349537641	440	286288	4002.8301315307617	2662.2265625	2662.2265625	0.0	2662.2265625	2662.2265625	1211.1557922363281	78485.03023808118	2.604453831329057	1	False
638	688	6695	[71560 60418 785]	648518346341364760	[71631 60409 786]	[71648 60420 784]	648518346349537657	143	569545	5174.431381225586	5077.95906829834	1883.6835632324219	0.0	1828.3917694091797	1828.3917694091797	1631.5434875488281	61616.71435673123	-0.28342232810468454	1	False
640	690	2302616	[71864 67518 927]	648518346342167049	[71851 67491 928]	[71846 67464 930]	648518346349537657	141	605759	62901.680295944214	63360.69860267639	2441.6876373291016	0.0	2441.6876373291016	2441.6876373291016	31926.54590034485	61616.71435673123	-2.877973736270569	3	False
641	691	822949	[72032 68028 945]	648518346342167049	[72007 68031 947]	[71936 67996 945]	648518346349537657	260	621615	67455.8224849701	67914.84079170227	4795.299774169922	4795.299774169922	4795.299774169922	6518.741622924805	34329.79929924011	61616.71435673123	2.3851116746210073	3	False
642	692	845765	[71204 64034 879]	648518346349463374	[71272 63957 878]	[71274 64104 879]	648518346349537657	542	531671	33496.06752204895	33955.08582878113	4403.392471313477	4403.392471313477	3793.2295684814453	3793.2295684814453	17139.229782104492	61616.71435673123	-1.5875519643318312	5	True
643	693	969680	[71336 65480 896]	648518346349463374	[71364 65352 895]	[71430 65436 896]	648518346349537657	152	541085	44700.8142414093	45159.83254814148	8431.350952148438	11833.267616271973	1949.2001342773438	1949.2001342773438	22857.96678352356	61616.71435673123	-1.8827138079231842	5	True
644	694	946531	[71364 65652 906]	648518346349463374	[71424 65648 906]	[71464 65604 906]	648518346349537657	149	546386	47241.661531448364	47700.67983818054	1443.575912475586	2580.8748626708984	1443.575912475586	1443.575912475586	24085.634050369263	61616.71435673123	-1.9767635220418391	5	True
645	695	1272797	[71328 65808 915]	648518346349508607	[71376 65818 916]	[71422 65802 915]	648518346349537657	190	541106	48776.27862739563	49235.29693412781	1570.9695281982422	2746.8155364990234	1570.9695281982422	1570.9695281982422	24460.021409988403	61616.71435673123	-1.4540264898393995	2	True
646	696	1544875	[71428 66012 911]	648518346349463374	[71488 66020 910]	[71512 65974 911]	648518346349537657	232	554855	50295.12080574036	50754.139112472534	2124.0486602783203	3094.002716064453	2124.0486602783203	2124.0486602783203	25817.285005569458	61616.71435673123	-1.8074021388100507	5	True
648	698	1728746	[71866 67248 930]	648518346349538638	[71866 67286 932]	[71852 67330 930]	648518346349537657	269	607914	61343.62373161316	61802.64203834534	5410.945175170898	0.0	2441.6876373291016	2441.6876373291016	30963.68275642395	61616.71435673123	-0.006556826054358462	1	True
649	699	1932114	[71408 65494 907]	648518346349508607	[71472 65492 907]	[71484 65544 907]	648518346349537657	365	551402	46240.01703071594	46699.03533744812	1949.2001342773438	0.0	1443.575912475586	1443.575912475586	23600.53169441223	61616.71435673123	-0.21217666131460364	2	True
651	701	2153366	[71778 63198 868]	648518346342805019	[71746 63174 872]	[71674 63182 868]	648518346349537657	403	597158	26788.71926498413	27247.73757171631	5043.122406005859	0.0	4522.1640701293945	4522.1640701293945	13857.155311584473	61616.71435673123	1.2601033364910286	1	False
652	702	2175534	[71486 60512 776]	648518346346318784	[71540 60516 775]	[71588 60504 776]	648518346349537657	414	559846	4184.108730316162	5475.158199310303	1828.3917694091797	0.0	1828.3917694091797	1828.3917694091797	2062.6922149658203	61616.71435673123	-1.8428910256589046	1	False
653	703	2638086	[71944 60182 746]	648518346349515910	[71934 60106 751]	[71858 60136 746]	648518346349537657	879	615338	2293.5169525146484	0.0	0.0	0.0	4875.034278869629	4875.034278869629	988.985725402832	61616.71435673123	1.5327538729718442	2	False
654	704	2876432	[71652 61292 837]	648518346349472735	[71715 61270 835]	[71704 61384 836]	648518346349537657	289	592212	11932.96314239502	12190.369380950928	4096.139953613281	5488.864105224609	4096.139953613281	4096.139953613281	6127.264320373535	61616.71435673123	-0.5892405852840227	2	False
655	705	2892971	[71704 60662 799]	648518346349472735	[71727 60751 800]	[71702 60726 797]	648518346349537657	139	595503	7046.120010375977	6998.972640991211	3575.116065979004	0.0	3327.2023124694824	3327.2023124694824	3892.464126586914	61616.71435673123	-0.22288636813726384	2	False
656	706	2916320	[71218 63416 889]	648518346349463374	[71292 63430 891]	[71286 63480 889]	648518346349537657	348	531649	29750.55245399475	30209.57076072693	4522.1640701293945	0.0	4403.392471313477	4522.1640701293945	15395.931861877441	61616.71435673123	-0.8585929320952599	5	True
657	707	2989540	[71478 60248 771]	648518346342791359	[71568 60227 774]	[71564 60286 771]	648518346349537657	701	561509	4279.421493530273	4875.034278869629	4875.034278869629	0.0	1883.6835632324219	1883.6835632324219	1631.5434875488281	61616.71435673123	-0.9477483179903627	1	False
658	709	3118421	[71176 64388 880]	648518346349515910	[71201 64359 878]	[71230 64322 880]	648518346349537657	128	525578	37054.907594680786	37513.925901412964	3793.2295684814453	37513.925901412964	3793.2295684814453	3793.2295684814453	18340.701736450195	61616.71435673123	-2.7967578352367215	2	False
659	710	3180030	[71722 66736 897]	648518346349512675	[71721 66748 899]	[71672 66750 899]	648518346349537657	140	594514	56319.584283828735	56778.60259056091	6093.259208679199	0.0	5410.945175170898	5410.945175170898	28531.777210235596	61616.71435673123	2.4285325092099628	1	False
660	711	3176455	[71664 62536 868]	648518346346997022	[71683 62551 868]	[71670 62608 867]	648518346349537657	201	587734	21745.59685897827	22204.61516571045	10699.479806900024	0.0	5043.122406005859	5043.122406005859	11134.452796936035	61616.71435673123	-0.3591472671417977	1	False
663	714	2357510	[98450 48692 1669]	648518346349375791	[98484 48726 1665]	[98442 48784 1669]	648518346349537687	524	268109	38128.48048400879	14182.159370422363	14182.159370422363	0.0	14182.159370422363	14182.159370422363	19567.75644683838	72437.70120407638	0.8324521300746335	1	False
664	715	2895550	[98468 47088 1609]	648518346349375501	[98491 47127 1607]	[98450 47186 1609]	648518346349537687	438	268084	24677.315242767334	0.0	0.0	0.0	14182.159370422363	14182.159370422363	12352.03148841858	72437.70120407638	0.8048497823033341	1	False
666	717	3038196	[83862 48838 1248]	648518346349512857	[83895 48806 1246]	[83808 48764 1247]	648518346349537716	203	446844	21364.906700134277	0.0	0.0	0.0	8978.082870483398	8978.082870483398	11386.213230133057	57812.40073205622	1.2566916144992346	1	False
667	719	2130979	[82854 50378 1275]	648518346349538638	[82920 50290 1275]	[82944 50366 1274]	648518346349537716	393	398225	36366.992195129395	15069.123092651367	6147.82258605957	6147.82258605957	2639.5760917663574	2639.5760917663574	18404.726726531982	57812.40073205622	-1.023388028679718	3	True
668	720	3185784	[82640 50620 1262]	648518346349463975	[82713 50581 1261]	[82734 50658 1262]	648518346349537716	602	392108	38986.38425445557	17688.51515197754	2286.6344299316406	0.0	2286.6344299316406	2286.6344299316406	20071.568119049072	57812.40073205622	-1.5532425540263572	1	True
669	721	3044819	[83220 49658 1264]	648518346349538638	[83221 49666 1260]	[83142 49732 1264]	648518346349537716	134	419330	30275.951972961426	8978.082870483398	8978.082870483398	0.0	6147.82258605957	7819.143867492676	15732.905857086182	57812.40073205622	0.9026162008611913	3	True
670	722	2901981	[82702 50862 1270]	648518346349538638	[82750 50893 1272]	[82774 50910 1270]	648518346349537716	323	392393	41261.95874977112	19964.08964729309	2878.2450103759766	5050.688674926758	2878.2450103759766	2878.2450103759766	21296.01955795288	57812.40073205622	-0.6313133054469059	3	True
672	724	555398	[70660 52910 1902]	648518346346308797	[70751 52993 1897]	[70634 53006 1902]	648518346349537717	1156	714639	31350.773948669434	11469.146896362305	2598.3538513183594	7984.8350830078125	2285.361785888672	2285.361785888672	15624.85956954956	58098.83778350653	1.9120096385951144	2	True
673	725	1829171	[70450 52928 1895]	648518346346296815	[70462 52925 1896]	[70358 52870 1895]	648518346349537717	86	698391	28752.420097351074	8870.793045043945	2671.685073852539	0.0	2598.3538513183594	2598.3538513183594	14842.627010345459	58098.83778350653	1.973427319735559	2	True
674	726	1409492	[70740 53232 1909]	648518346346298534	[70804 53222 1909]	[70778 53150 1909]	648518346349537717	210	716111	32448.333351135254	12566.706298828125	2285.361785888672	6367.598327636719	1777.276382446289	1777.276382446289	16690.58363723755	58098.83778350653	-2.670762526672833	4	True
675	727	1202467	[71092 53248 1917]	648518346346296815	[70998 53238 1914]	[71034 53298 1917]	648518346349537717	180	723167	34136.51714324951	14254.890090942383	1777.276382446289	5384.0970458984375	1777.276382446289	1777.276382446289	17174.87958908081	58098.83778350653	2.003639994622893	2	True
676	728	1706927	[71030 54240 1937]	648518346346298534	[71062 54365 1938]	[71134 54242 1937]	648518346349537717	511	724625	42953.19541931152	23071.568367004395	9513.961349487305	10504.86206817627	5553.34211730957	9513.961349487305	21965.04779815674	58098.83778350653	-1.6640534723802471	4	True
677	729	2494202	[70232 52734 1839]	648518346346308797	[70260 52716 1844]	[70166 52672 1839]	648518346349537717	656	690924	24260.978134155273	3951.1316986083984	3951.1316986083984	0.0	2739.280731201172	2739.280731201172	12724.32139968872	58098.83778350653	2.4210526620006063	2	True
678	730	2165206	[70302 52748 1872]	648518346346298534	[70282 52780 1874]	[70210 52772 1872]	648518346349537717	409	692118	26080.735023498535	6199.107971191406	2739.280731201172	0.0	2671.685073852539	2671.685073852539	13506.78447341919	58098.83778350653	2.2919615861504794	4	True
679	731	2957963	[71148 55050 1935]	648518346346298534	[71126 55034 1931]	[71068 55034 1934]	648518346349537717	318	726754	48236.55830383301	28354.93125152588	5553.34211730957	5553.34211730957	5553.34211730957	14797.324234008789	24679.418838500977	58098.83778350653	1.3701633811177478	4	True
680	732	2887361	[70250 52482 1808]	648518346341357593	[70262 52439 1809]	[70188 52418 1808]	648518346349537717	275	690919	20753.983848571777	0.0	0.0	0.0	3951.1316986083984	3951.1316986083984	9882.756103515625	58098.83778350653	2.1816359019897336	1	True
681	734	2474425	[92350 65960 1757]	648518346341412184	[92336 66020 1754]	[92246 65948 1757]	648518346349537718	631	676913	6795.8468017578125	0.0	0.0	0.0	13424.537670135498	13424.537670135498	3076.2692794799805	52004.84378890599	1.704515220789873	1	False
682	735	2171727	[93420 69070 1803]	648518346342407238	[93434 69102 1805]	[93352 69104 1804]	648518346349537718	412	753158	32988.73992919922	27340.792121887207	11188.271310806274	0.0	5909.602928161621	5909.602928161621	17205.357109069824	52004.84378890599	2.2567832773706535	1	False
683	736	2211764	[93892 69632 1824]	648518346349468922	[93878 69700 1824]	[93806 69676 1824]	648518346349537718	432	772411	38600.95113372803	32953.003326416016	5909.602928161621	0.0	5909.602928161621	5909.602928161621	19971.617248535156	52004.84378890599	0.9751882633942193	1	False
684	737	1186827	[92528 67476 1816]	648518346341403443	[92598 67519 1817]	[92578 67556 1815]	648518346349537718	391	698785	19017.465419769287	13424.537670135498	13424.537670135498	0.0	4579.084808349609	4579.084808349609	9723.472885131836	52004.84378890599	-0.16366632425659675	1	False
685	738	108848	[92552 67992 1814]	648518346349508840	[92619 68008 1810]	[92646 67962 1814]	648518346349537718	673	700575	22371.05815887451	16980.822147369385	4579.084808349609	0.0	4579.084808349609	4579.084808349609	11643.706405639648	52004.84378890599	-2.3809655594171946	1	True
686	739	439130	[94254 72958 1887]	648518346342927012	[94288 72970 1886]	[94306 73000 1887]	648518346349537718	98	788838	67554.17832183838	61919.311542510986	29287.71449279785	0.0	12709.216842651367	12709.216842651367	33952.26039505005	52004.84378890599	-2.5048700658739382	1	False
688	741	806775	[99716 61000 878]	648518346349509670	[99766 61010 877]	[99818 61042 878]	648518346349537818	134	486800	24134.17402267456	20392.53854751587	20392.53854751587	0.0	3932.8818016052246	3932.8818016052246	12379.22353553772	73248.54991933369	-1.0333180803097257	1	False
689	742	374806	[100304 65692 1045]	648518346349464457	[100254 65682 1045]	[100224 65648 1046]	648518346349537818	92	520104	64509.238872528076	60767.603397369385	8567.708408355713	8567.708408355713	5409.688507080078	36150.244609832764	32813.651319503784	73248.54991933369	2.2945217746804234	5	True
691	744	1129861	[100444 66184 1077]	648518346349464457	[100462 66206 1078]	[100506 66240 1077]	648518346349537818	171	543377	69918.92737960815	66177.29190444946	5409.688507080078	5409.688507080078	5409.688507080078	41559.93311691284	35478.56273460388	73248.54991933369	-1.345896725548715	5	True
692	745	2394382	[100090 64666 1001]	648518346349464457	[100142 64748 1004]	[100126 64754 1001]	648518346349537818	313	511962	56075.78458404541	52334.14910888672	6027.0478515625	6027.0478515625	6027.0478515625	27716.790321350098	28419.011032104492	73248.54991933369	0.20857849584850988	5	True
693	747	2054111	[99906 61654 888]	648518346349510199	[99868 61636 891]	[99812 61614 888]	648518346349537818	362	493510	28482.74773788452	24741.11226272583	1788.751968383789	0.0	1788.751968383789	1788.751968383789	14557.481279373169	73248.54991933369	1.7751631064830113	1	False
694	748	3311628	[99956 64054 987]	648518346349464457	[100025 64044 983]	[100052 64088 987]	648518346349537818	442	503497	50495.32164764404	46753.68617248535	22136.32738494873	0.0	6027.0478515625	22136.32738494873	25585.99561691284	73248.54991933369	-2.0369002643177727	5	True
695	749	3224540	[99730 61414 893]	648518346349514918	[99757 61449 894]	[99804 61476 893]	648518346349537818	155	486076	27190.51294708252	23448.877471923828	3932.8818016052246	0.0	1788.751968383789	1788.751968383789	13670.959802627563	73248.54991933369	-0.83688797803797	1	False
696	750	2844103	[91764 53404 395]	648518346349464457	[91802 53450 397]	[91818 53500 395]	648518346349537840	312	429006	49905.189308166504	48158.13899421692	1129.5762939453125	11321.058822631836	1129.5762939453125	1129.5762939453125	25236.049194335938	61851.05287416036	-0.22448767979147904	3	True
697	751	3013817	[92032 50088 244]	648518346349508839	[92030 50077 242]	[92066 50022 242]	648518346349537840	145	437541	17577.817972183228	15830.767658233643	6349.734634399414	0.0	3454.8724517822266	4815.93489074707	9212.829465866089	61851.05287416036	-0.669050337342881	2	True
698	752	2186983	[91718 53492 385]	648518346349463803	[91766 53548 388]	[91816 53496 385]	648518346349537840	419	427979	49462.71987915039	47715.669565200806	8195.816902160645	8195.816902160645	1129.5762939453125	1129.5762939453125	25352.287422180176	61851.05287416036	-1.437369167289453	5	True
699	753	3504135	[91768 52626 358]	648518346349463803	[91889 52558 358]	[91864 52660 358]	648518346349537840	409	432410	41730.49641418457	39983.446100234985	3925.5213165283203	7255.390419006348	3064.692581176758	3064.692581176758	21380.55679321289	61851.05287416036	-0.13356289825439654	5	True
700	754	3504057	[91848 52382 324]	648518346346317682	[91847 52349 324]	[91822 52298 325]	648518346349537840	162	431022	39331.33780670166	37584.287492752075	2269.9581451416016	0.0	2269.9581451416016	2269.9581451416016	20443.41618347168	61851.05287416036	2.9149512917216036	1	False
701	755	3507679	[91868 50654 233]	648518346349514678	[91925 50632 233]	[91922 50564 233]	648518346349537840	215	433600	21633.203409194946	19886.15309524536	1480.6844787597656	0.0	1480.6844787597656	1480.6844787597656	11012.703733444214	61851.05287416036	-3.064398807629933	1	False
702	756	2995973	[91694 52012 348]	648518346349464457	[91747 52000 347]	[91760 51982 346]	648518346349537840	55	428115	36961.22982788086	35214.179513931274	1249.5310516357422	0.0	1249.5310516357422	1249.5310516357422	18883.841693878174	61851.05287416036	-0.10504151663229487	3	True
703	757	1929474	[91756 52252 344]	648518346349464457	[91794 52256 343]	[91792 52318 344]	648518346349537840	319	429306	38882.273681640625	37135.22336769104	2683.924301147461	2683.924301147461	2269.9581451416016	2269.9581451416016	19776.282234191895	61851.05287416036	-0.048594527031427304	3	True
704	758	1517385	[91718 50588 220]	648518346349512755	[91772 50556 220]	[91778 50540 220]	648518346349537840	227	428415	22384.549028396606	20637.49871444702	1805.2509002685547	0.0	1805.2509002685547	1805.2509002685547	11012.703733444214	61851.05287416036	-2.2455967915038926	1	False
705	759	2997191	[92060 55222 458]	648518346349463803	[92022 55143 463]	[91962 55262 459]	648518346349537840	257	437564	63637.756744384766	61890.70643043518	7723.542510986328	7723.542510986328	7723.542510986328	9031.945846557617	32365.075241088867	61851.05287416036	2.305787389266572	5	True
706	760	1354464	[91624 52038 334]	648518346349508594	[91684 52030 337]	[91722 52020 334]	648518346349537840	202	425885	36561.68786621094	34814.63755226135	2727.8555450439453	0.0	1249.5310516357422	1249.5310516357422	18785.73179244995	61851.05287416036	-1.7408771160339567	1	True
707	761	351731	[91744 54310 419]	648518346349463803	[91807 54315 421]	[91840 54300 419]	648518346349537840	335	428867	56117.823318481445	54370.77300453186	7263.116683959961	6723.09228515625	6723.09228515625	7263.116683959961	28799.438362121582	61851.05287416036	-1.4199026442366063	5	True
708	762	2256589	[91732 51754 352]	648518346349463803	[91786 51752 350]	[91720 51692 351]	648518346349537840	457	429140	34756.37654876709	33009.326234817505	2424.5042877197266	0.0	2234.452133178711	2234.452133178711	17967.76238632202	61851.05287416036	0.5386217756592243	5	True
709	763	678414	[92320 49382 244]	648518346346184996	[92294 49390 242]	[92228 49398 244]	648518346349537840	121	452153	12002.10683631897	10255.056522369385	4758.611976623535	0.0	4758.611976623535	4758.611976623535	6275.475828170776	61851.05287416036	1.1131141428584514	1	False
710	764	644130	[92150 48760 234]	648518346349512765	[92130 48802 232]	[92056 48792 234]	648518346349537840	118	441981	7243.494859695435	5496.44454574585	5496.44454574585	0.0	4758.611976623535	4758.611976623535	3968.8048763275146	61851.05287416036	1.338719727181692	1	False
711	765	1473120	[91540 51588 344]	648518346349508912	[91574 51594 343]	[91634 51590 344]	648518346349537840	220	424080	33211.62528991699	31464.574975967407	14603.499290466309	0.0	2424.5042877197266	2424.5042877197266	17256.905742645264	61851.05287416036	-2.034121035784664	1	False
712	766	2069242	[92168 56196 493]	648518346349515249	[92150 56240 489]	[92084 56240 493]	648518346349537840	367	442527	72601.04830932617	70853.99799537659	9031.945846557617	0.0	9031.945846557617	9031.945846557617	37020.62046813965	61851.05287416036	1.3169269377796595	1	False
713	767	86168	[91798 50448 238]	648518346349508839	[91853 50475 234]	[91892 50474 238]	648518346349537840	343	430981	20397.469568252563	18650.41925430298	3454.8724517822266	3454.8724517822266	1480.6844787597656	1480.6844787597656	10441.21308708191	61851.05287416036	-1.9869071414301445	2	True
714	768	3124333	[92130 48146 209]	648518346346588570	[92176 48183 209]	[92122 48224 209]	648518346349537840	215	448336	1847.8050174713135	0.0	0.0	0.0	5496.44454574585	5496.44454574585	1517.816333770752	61851.05287416036	-0.040492011757115795	1	False
716	770	2379172	[112990 60274 267]	648518346349538556	[112974 60324 266]	[112892 60274 267]	648518346349537848	384	445549	39432.22727584839	28487.526483535767	2233.413619995117	0.0	2233.413619995117	2233.413619995117	19821.543264389038	62296.875710518994	1.6662443900613038	1	True
717	771	865338	[112878 60514 250]	648518346349538636	[112876 60550 250]	[112904 60550 252]	648518346349537848	91	443372	41017.7974319458	30073.09663963318	2460.406578063965	0.0	2460.406578063965	2460.406578063965	20890.472593307495	62296.875710518994	-2.9143717815022474	1	True
718	772	634347	[112748 60252 265]	648518346349508599	[112782 60254 265]	[112822 60222 266]	648518346349537848	117	441165	38042.182483673096	27097.481691360474	8933.364269256592	0.0	2233.413619995117	2233.413619995117	19552.78119468689	62296.875710518994	-2.191848735777822	1	True
719	774	1898804	[111864 56878 232]	648518346349531742	[111860 56910 232]	[111806 56938 233]	648518346349537848	69	426969	11389.986541748047	0.0	0.0	0.0	18882.983016967773	18882.983016967773	6129.277267456055	62296.875710518994	2.6108243423792836	1	False
720	776	214248	[61146 54740 1070]	648518346342797228	[61208 54784 1072]	[61210 54826 1070]	648518346349537860	234	566335	12972.973793029785	12885.650619506836	3496.2027893066406	2553.901336669922	2553.901336669922	3496.2027893066406	6750.763603210449	91662.35180048615	0.3255655454854961	2	False
722	779	3410940	[60680 53254 1063]	648518346342928432	[60689 53257 1056]	[60594 53298 1063]	648518346349537860	532	538923	743.824779510498	0.0	0.0	0.0	4560.824256896973	4560.824256896973	636.7330322265625	91662.35180048615	0.92541452697322	1	False
723	780	3542112	[61240 57838 1129]	648518346349538637	[61312 57787 1127]	[61340 57874 1129]	648518346349537860	578	571764	38917.845527648926	38790.167823791504	2394.6373596191406	4891.522529602051	1416.4115142822266	1416.4115142822266	20343.23553276062	91662.35180048615	-1.3467290546301363	5	True
724	781	3360136	[61024 59408 1115]	648518346349538637	[61084 59377 1114]	[61070 59440 1117]	648518346349537860	53	560547	52380.07956314087	52157.35074996948	3943.084762573242	6896.015625	2122.1471939086914	2122.1471939086914	26720.764059066772	91662.35180048615	-2.869818092191378	5	True
725	782	3203321	[61464 56710 1116]	648518346349538637	[61518 56716 1113]	[61562 56726 1116]	648518346349537860	402	586759	29469.768913269043	29312.99340057373	16557.771141052246	0.0	1711.4664154052734	1711.4664154052734	14961.967510223389	91662.35180048615	-2.2700588643151427	5	True
726	783	991327	[60892 59548 1120]	648518346349515369	[60948 59550 1121]	[60960 59602 1120]	648518346349537860	154	553087	54222.781955718994	54054.52364349365	2149.1114196777344	12443.762168884277	1862.7654113769531	1862.7654113769531	27194.1554813385	91662.35180048615	-1.8887132501384278	5	True
727	784	1599915	[60876 53836 1042]	648518346341397584	[60850 53843 1042]	[60814 53866 1043]	648518346349537860	52	548038	5074.162445068359	5182.954925537109	5460.221054077148	0.0	5182.954925537109	5182.954925537109	2485.049606323242	91662.35180048615	2.749117153076986	1	False
728	785	1703369	[61706 57380 1112]	648518346349508842	[61710 57316 1114]	[61668 57484 1112]	648518346349537860	586	593512	34174.25538635254	33951.52657318115	1894.30419921875	0.0	1513.5579528808594	1513.5579528808594	17569.180744171143	91662.35180048615	2.8858022348895154	3	True
729	786	2124287	[61466 56874 1112]	648518346349515038	[61528 56874 1113]	[61572 56854 1112]	648518346349537860	389	587228	31041.934211730957	30885.158699035645	1711.4664154052734	0.0	1711.4664154052734	1711.4664154052734	15182.156688690186	91662.35180048615	-2.3422211783441225	1	False
731	788	2894455	[61030 60074 1135]	648518346341375254	[61102 60112 1137]	[61126 60112 1135]	648518346349537860	242	561445	59077.96569442749	58855.2368812561	6673.0806884765625	0.0	4835.595718383789	4835.595718383789	30138.59264564514	91662.35180048615	-0.5021724278994424	1	False
732	789	2977434	[61436 61390 1137]	648518346349515369	[61413 61416 1139]	[61338 61394 1137]	648518346349537860	182	577011	69809.6233329773	69586.89451980591	4469.438827514648	4469.438827514648	4469.438827514648	6153.279479980469	36006.85529708862	91662.35180048615	1.5976001060094218	5	True
733	790	3062263	[61350 58100 1113]	648518346349515369	[61372 58138 1113]	[61318 58172 1114]	648518346349537860	204	575062	41942.701206207275	41719.97239303589	2255.657730102539	3850.203357696533	2255.657730102539	2255.657730102539	21392.33719444275	91662.35180048615	2.721670103270139	5	True
734	791	3062808	[61534 57794 1113]	648518346349515369	[61570 57760 1114]	[61532 57726 1115]	648518346349537860	133	588148	38117.12127685547	37894.39246368408	2146.3894653320312	0.0	2146.3894653320312	2146.3894653320312	19624.594760894775	91662.35180048615	2.2656016916476664	5	True
736	793	3241326	[61268 57914 1120]	648518346349508842	[61309 57906 1118]	[61330 57946 1120]	648518346349537860	313	572288	39970.47324371338	39799.94065475464	1416.4115142822266	5889.730094909668	1416.4115142822266	1416.4115142822266	20343.23553276062	91662.35180048615	-2.668204693605684	3	True
738	795	3267815	[60978 54554 1066]	648518346342797228	[61010 54542 1065]	[61014 54490 1064]	648518346349537860	193	556355	10765.226089477539	10618.459671020508	6228.071800231934	0.0	2553.901336669922	2894.4057006835938	5745.933792114258	91662.35180048615	-0.022913721711628865	2	False
739	796	3256498	[61094 58300 1102]	648518346349508842	[61225 58348 1096]	[61156 58366 1102]	648518346349537860	369	567563	44133.74333572388	43911.01452255249	2527.0305938720703	4310.462295532227	2384.7211303710938	2384.7211303710938	22201.60433769226	91662.35180048615	-2.978851611744033	3	True
740	797	3317593	[61156 60958 1130]	648518346349515369	[61206 60944 1129]	[61216 60910 1131]	648518346349537860	128	567306	65581.71487426758	65358.98606109619	2160.1369018554688	11868.391834259033	2160.1369018554688	2160.1369018554688	33161.84480667114	91662.35180048615	-2.8790518246535814	5	True
741	799	3421426	[61262 60664 1129]	648518346342797573	[61260 60664 1131]	[61214 60676 1131]	648518346349537860	154	569624	63697.01417160034	63474.285358428955	4835.595718383789	0.0	2160.1369018554688	2160.1369018554688	32403.205600738525	91662.35180048615	2.6844535401461935	1	False
742	800	2119999	[61058 58866 1107]	648518346349538638	[61114 58894 1105]	[61158 58864 1107]	648518346349537860	389	561426	48609.672496795654	48441.41418457031	3139.382354736328	7441.801174163818	3139.382354736328	3139.382354736328	24868.666982650757	91662.35180048615	-1.9116523508602339	5	True
743	801	1605796	[61192 58100 1126]	648518346349538638	[61250 58114 1128]	[61296 58100 1126]	648518346349537860	244	569334	41591.43756866455	41463.75986480713	2217.743965148926	5338.533142089844	2217.743965148926	2217.743965148926	20717.56054496765	91662.35180048615	-0.6420943681414826	5	True
744	802	1069692	[61450 57516 1119]	648518346349538638	[61508 57522 1118]	[61536 57570 1119]	648518346349537860	164	585435	36530.55598449707	36307.82717132568	3036.2489013671875	3036.2489013671875	2146.3894653320312	2146.3894653320312	18850.52373123169	91662.35180048615	-2.2995601796406464	5	True
745	803	334897	[60926 59452 1104]	648518346349538638	[60936 59452 1106]	[60958 59456 1104]	648518346349537860	89	552581	54273.301486968994	54105.04317474365	1862.7654113769531	5771.097557067871	1862.7654113769531	1862.7654113769531	27051.024927139282	91662.35180048615	-2.380837414840987	5	True
746	804	3544668	[61510 57312 1118]	648518346349538638	[61543 57260 1117]	[61586 57240 1119]	648518346349537860	62	587657	34098.415771484375	33970.73806762695	1513.5579528808594	0.0	1278.2999267578125	1278.2999267578125	17451.815631866455	91662.35180048615	-2.4354674335879425	5	True
747	805	1535292	[61100 58604 1099]	648518346349538637	[61140 58585 1098]	[61148 58538 1099]	648518346349537860	65	562313	46183.38026046753	46015.12194824219	2384.7211303710938	7338.729297637939	2384.7211303710938	2384.7211303710938	23371.505765914917	91662.35180048615	-2.5812518917319953	5	True
748	806	1493253	[61506 57276 1129]	648518346349538637	[61543 57282 1132]	[61600 57254 1129]	648518346349537860	490	589183	34026.322998046875	33898.64529418945	3524.0193939208984	4920.396438598633	1278.2999267578125	1278.2999267578125	17824.29555130005	91662.35180048615	-1.1166581311989594	5	True
749	808	622026	[59560 50578 1722]	648518346349512755	[59622 50602 1726]	[59654 50564 1721]	648518346349537883	569	351825	1966.1878509521484	0.0	0.0	0.0	7891.374717712402	7891.374717712402	1794.0278091430664	72189.1237762724	-1.2106268311251986	1	False
750	809	869566	[60064 54064 1807]	648518346349538624	[60022 54084 1808]	[59956 54082 1807]	648518346349537883	141	374260	34014.576316833496	32111.576049804688	1434.3652648925781	0.0	1133.8241271972656	1133.8241271972656	17087.056644439697	72189.1237762724	1.2586935294779737	1	True
752	811	1738028	[59888 52686 1778]	648518346349538553	[59868 52670 1781]	[59798 52630 1778]	648518346349537883	270	366533	20960.199172973633	19057.198905944824	2368.4058151245117	0.0	2368.4058151245117	2368.4058151245117	10441.966381072998	72189.1237762724	1.8721643124211766	3	True
753	812	344284	[59674 52246 1781]	648518346342924284	[59696 52282 1780]	[59664 52290 1779]	648518346349537883	90	354458	17723.78360748291	15820.783340454102	4556.258079528809	0.0	1966.9896087646484	1966.9896087646484	9394.27180480957	72189.1237762724	0.030905486769776152	1	False
754	813	2081624	[59772 53596 1777]	648518346349516051	[59740 53600 1780]	[59668 53584 1778]	648518346349537883	372	357964	29529.451288223267	27626.451021194458	5421.009613037109	0.0	1882.3231201171875	1882.3231201171875	15215.39765548706	72189.1237762724	1.8788819088333077	5	True
755	814	1416840	[59916 52972 1803]	648518346349538685	[59888 52972 1806]	[59826 52966 1805]	648518346349537883	211	366546	24463.790203094482	22560.789936065674	3710.2007026672363	0.0	3710.2007026672363	3710.2007026672363	12785.382724761963	72189.1237762724	2.0359809543785414	1	True
756	815	1569722	[60190 56464 1903]	648518346349516051	[60188 56430 1901]	[60120 56412 1903]	648518346349537883	237	382834	54857.4409866333	52954.44071960449	6686.962135314941	6686.962135314941	2005.1983795166016	2005.1983795166016	27547.248947143555	72189.1237762724	1.2162602590531275	5	True
757	816	2007834	[60194 54942 1868]	648518346349516051	[60162 54942 1871]	[60108 54886 1868]	648518346349537883	345	381675	42623.57869720459	40720.57843017578	7065.843353271484	7243.8310546875	1639.2594909667969	1639.2594909667969	21783.59917831421	72189.1237762724	2.244685361883957	5	True
758	817	3163427	[59928 54368 1818]	648518346344422897	[59915 54352 1818]	[59920 54296 1819]	648518346349537883	158	368295	35846.24724960327	33943.24698257446	1771.7103881835938	0.0	1751.7484893798828	1751.7484893798828	18148.176219940186	72189.1237762724	-2.7827272867477513	1	False
759	818	2216486	[59596 57080 1900]	648518346344500621	[59656 57088 1898]	[59698 57080 1900]	648518346349537883	433	353255	61391.429792404175	59488.429525375366	5313.987731933594	0.0	5313.987731933594	5313.987731933594	30977.159120559692	72189.1237762724	-1.525176876888662	1	False
760	819	3050334	[59942 54222 1804]	648518346349538553	[59950 54177 1804]	[59928 54120 1804]	648518346349537883	153	370747	34304.92841339111	32401.928146362305	1133.8241271972656	3258.210708618164	1133.8241271972656	1133.8241271972656	17424.75888442993	72189.1237762724	3.1048010333046068	3	True
761	820	3163581	[59946 56490 1909]	648518346349538670	[59956 56492 1907]	[59946 56554 1907]	648518346349537883	72	370469	56356.86643218994	54453.86616516113	2005.1983795166016	12437.663200378418	2005.1983795166016	2005.1983795166016	28402.81060218811	72189.1237762724	-0.8863564981373774	2	True
762	821	239200	[60240 55062 1884]	648518346349538670	[60208 55102 1884]	[60144 55072 1883]	648518346349537883	81	384583	44208.373359680176	42305.37309265137	1639.2594909667969	0.0	1032.2211303710938	1032.2211303710938	22385.68426132202	72189.1237762724	0.8648470031068135	2	True
764	823	3087121	[60094 58162 1947]	648518346349493020	[60114 58153 1946]	[60150 58134 1944]	648518346349537883	100	380066	70179.61930656433	68276.61903953552	10108.021362304688	0.0	7392.188446044922	7392.188446044922	35711.550130844116	72189.1237762724	-0.683469217752157	1	True
765	824	1393531	[59610 51600 1772]	648518346341369829	[59664 51636 1770]	[59678 51686 1772]	648518346349537883	208	353955	12464.375717163086	10561.375450134277	3925.3517150878906	0.0	1891.3595428466797	1891.3595428466797	6110.866546630859	72189.1237762724	-1.62210897652295	1	False
766	825	1517546	[60040 54166 1827]	648518346349516051	[60004 54194 1825]	[59956 54212 1827]	648518346349537883	227	373640	35580.04050445557	33677.04023742676	2260.8130493164062	6514.375717163086	1771.7103881835938	1771.7103881835938	18365.73975753784	72189.1237762724	0.7974559304105723	5	True
767	826	1871078	[59692 51848 1767]	648518346349508842	[59726 51800 1769]	[59664 51762 1769]	648518346349537883	304	357915	13246.68408203125	11343.683815002441	1891.3595428466797	0.0	1891.3595428466797	1891.3595428466797	7078.924766540527	72189.1237762724	2.290453770807107	3	True
768	827	3157968	[60076 51354 1759]	648518346344500533	[60073 51352 1763]	[60032 51266 1759]	648518346349537883	360	377286	9649.419441223145	7891.374717712402	7891.374717712402	0.0	3925.3517150878906	3925.3517150878906	5171.453147888184	72189.1237762724	2.4654664640411696	1	False
769	828	3240915	[59842 52296 1775]	648518346349508842	[59861 52400 1774]	[59770 52358 1775]	648518346349537883	290	365485	18828.725494384766	16925.725227355957	1966.9896087646484	5826.726776123047	1966.9896087646484	1966.9896087646484	9891.556568145752	72189.1237762724	1.2121113390845548	3	True
770	829	2047442	[59820 53814 1784]	648518346349538553	[59800 53832 1787]	[59726 53772 1784]	648518346349537883	359	361035	31089.202629089355	29186.202362060547	1882.3231201171875	10503.613346099854	1882.3231201171875	1882.3231201171875	15823.38815689087	72189.1237762724	2.331977792474466	3	True
771	830	947345	[59864 53882 1807]	648518346349508842	[59868 53949 1809]	[59854 53976 1807]	648518346349537883	363	366253	32852.29300689697	30949.292739868164	2404.6207275390625	14537.996448516846	1434.3652648925781	1434.3652648925781	16749.6438331604	72189.1237762724	0.48345969239812114	3	True
772	831	1122113	[60424 55580 1894]	648518346349516051	[60394 55614 1897]	[60328 55588 1894]	648518346349537883	170	396125	48418.7066116333	46515.70634460449	4539.444496154785	5921.522445678711	4282.262954711914	4282.262954711914	24533.252574920654	72189.1237762724	1.6782989742968748	5	True
773	832	3199448	[72104 55010 1419]	648518346349538638	[72166 55013 1420]	[72144 54926 1420]	648518346349537913	262	695643	38712.30087471008	38034.71103286743	2707.2948608398438	0.0	2707.2948608398438	2707.2948608398438	19704.475828170776	72743.61756558373	-2.777845591076326	1	True
774	833	408985	[71720 53608 1401]	648518346349538637	[71737 53629 1395]	[71676 53708 1401]	648518346349537913	444	662108	26334.60611152649	25657.016269683838	25887.633098602295	0.0	2078.263740539551	2078.263740539551	13728.927165985107	72743.61756558373	0.7367527969874406	1	True
775	834	3386746	[71908 56722 1441]	648518346349508607	[71939 56694 1440]	[71966 56740 1441]	648518346349537913	442	678072	53190.73262023926	52513.14277839661	4716.522205352783	4716.522205352783	4716.522205352783	5388.216979980469	26981.585683822632	72743.61756558373	-2.247403328336666	2	True
776	835	2253138	[71464 50746 1299]	648518346346185239	[71590 50757 1306]	[71542 50678 1299]	648518346349537913	300	635876	4359.582466125488	0.0	0.0	0.0	6345.955154418945	6345.955154418945	0.0	72743.61756558373	-1.0534594029481223	1	False
777	836	1968281	[71958 55976 1447]	648518346349463374	[72027 55981 1450]	[72042 56030 1447]	648518346349537913	386	686252	46951.63636779785	46274.0465259552	8926.881912231445	0.0	2592.727752685547	2592.727752685547	24021.60496711731	72743.61756558373	-0.25597360902789057	1	True
779	838	1962782	[71778 53716 1406]	648518346349538536	[71811 53803 1409]	[71708 53742 1405]	648518346349537913	658	666494	28243.666208267212	27566.07636642456	2078.263740539551	0.0	2078.263740539551	2078.263740539551	14450.923082351685	72743.61756558373	0.7680586858156726	1	True
781	840	1309932	[71886 54764 1426]	648518346349515369	[71942 54774 1425]	[71988 54758 1426]	648518346349537913	195	677656	36460.49342536926	35782.90358352661	3300.641586303711	3300.641586303711	2707.2948608398438	2707.2948608398438	18806.660230636597	72743.61756558373	-1.5751718181311607	3	True
782	841	479167	[71818 58024 1477]	648518346349512505	[71880 58018 1478]	[71912 58064 1477]	648518346349537913	102	672857	64527.208976745605	63849.619134902954	2433.037628173828	0.0	2433.037628173828	2433.037628173828	32767.316442489624	72743.61756558373	-0.7988501511621032	1	False
783	842	944526	[71734 54368 1431]	648518346349515369	[71782 54396 1430]	[71820 54356 1431]	648518346349537913	149	665218	33317.11805725098	32639.528215408325	5467.02698135376	0.0	3300.641586303711	5467.02698135376	17307.586194992065	72743.61756558373	-2.0698811119562794	3	True
784	843	550670	[72436 51918 1248]	648518346349513373	[72449 51970 1248]	[72406 52012 1248]	648518346349537913	132	713825	12253.060161590576	13050.891078948975	3169.497344970703	0.0	3169.497344970703	3169.497344970703	4037.496603012085	72743.61756558373	2.2117418005186176	1	False
785	844	625671	[71844 56106 1427]	648518346349538686	[71914 56096 1423]	[71928 56150 1427]	648518346349537913	592	677673	49011.780822753906	48334.190980911255	2592.727752685547	0.0	1016.0791015625	1016.0791015625	24630.968088150024	72743.61756558373	-2.55899913346721	1	True
786	845	2674616	[72152 51936 1264]	648518346341407801	[72234 51904 1267]	[72212 51854 1264]	648518346349537913	289	700758	10535.119117736816	11446.394973754883	8306.736938476562	0.0	3169.497344970703	3169.497344970703	4037.496603012085	72743.61756558373	-0.46967277066577723	1	False
787	846	3315415	[71960 57802 1469]	648518346349515369	[71968 57779 1466]	[71938 57738 1468]	648518346349537913	377	680779	62323.04062652588	61645.45078468323	9278.814365386963	26141.183868408203	2433.037628173828	2433.037628173828	31761.306882858276	72743.61756558373	0.7345093069758069	3	True
788	847	3361913	[71860 50986 1270]	648518346349514001	[71874 50987 1275]	[71760 50930 1271]	648518346349537913	223	672287	2946.6936836242676	6345.955154418945	6345.955154418945	0.0	6345.955154418945	6345.955154418945	1319.111385345459	72743.61756558373	2.677707602670113	1	False
789	848	3386791	[71934 56188 1420]	648518346349508607	[71968 56134 1423]	[71936 56122 1421]	648518346349537913	241	680747	49392.71113586426	48715.12129402161	1016.0791015625	0.0	1016.0791015625	1016.0791015625	25111.40824317932	72743.61756558373	-2.848716474877453	2	True
790	849	487720	[98126 50560 368]	648518346349514678	[98182 50558 365]	[98214 50566 368]	648518346349537978	364	480467	34518.83267402649	34675.393129348755	20126.988779067993	0.0	2468.5284118652344	2468.5284118652344	17901.93524169922	77271.04128072422	-2.8088080314676134	1	False
791	850	1714472	[98166 50758 379]	648518346349372474	[98257 50814 379]	[98254 50716 379]	648518346349537978	58	484417	36557.40265083313	36713.963106155396	2468.5284118652344	0.0	2468.5284118652344	2468.5284118652344	19097.649452209473	77271.04128072422	-0.6401488773571408	1	True
792	851	3288001	[98222 46440 413]	648518346349370866	[98290 46407 417]	[98184 46360 413]	648518346349537978	453	492893	4183.053123474121	0.0	0.0	0.0	12005.014022827148	12005.014022827148	1908.2697830200195	77271.04128072422	1.5307439200005146	1	False
793	852	3163425	[98656 47830 420]	648518346349539846	[98676 47833 418]	[98608 47792 418]	648518346349537978	166	523531	11642.916736602783	12005.014022827148	12005.014022827148	0.0	3807.922897338867	3807.922897338867	6044.211387634277	77271.04128072422	0.1221091726290842	1	False
794	853	696233	[97650 53788 408]	648518346349386578	[97632 53856 407]	[97702 53814 408]	648518346349537978	123	453295	62008.552642822266	62165.11309814453	3262.4527740478516	0.0	3262.4527740478516	3262.4527740478516	31519.053047180176	77271.04128072422	-2.7198937155630163	1	False
795	854	731383	[97670 53432 414]	648518346349463975	[97652 53498 415]	[97738 53486 413]	648518346349537978	127	452966	58984.74890899658	59141.30936431885	8117.67219543457	0.0	3262.4527740478516	3262.4527740478516	30404.709197998047	77271.04128072422	-1.0730874406793038	1	True
796	855	2087075	[98442 48160 390]	648518346349512570	[98488 48118 392]	[98530 48156 390]	648518346349537978	375	508678	14541.871994018555	14698.43244934082	3807.922897338867	0.0	3807.922897338867	3807.922897338867	7774.214950561523	77271.04128072422	-1.5412859571531745	1	False
797	856	2222312	[97772 52132 367]	648518346349379404	[97844 52116 367]	[97860 52162 367]	648518346349537978	439	462112	47695.89727020264	47852.4577255249	10107.643173217773	0.0	4737.549659729004	4737.549659729004	23840.302284240723	77271.04128072422	-1.3892443687022644	1	False
798	857	3043419	[97864 52512 400]	648518346349510064	[97879 52548 398]	[97836 52616 400]	648518346349537978	280	466236	51436.653160095215	51593.21361541748	4737.549659729004	0.0	4737.549659729004	4737.549659729004	26132.572566986084	77271.04128072422	0.4173305243833352	1	False
799	858	3043652	[98264 51046 351]	648518346349517791	[98297 51015 351]	[98268 51132 352]	648518346349537978	109	493893	38039.800941467285	38196.36139678955	2901.98286819458	0.0	2901.98286819458	2901.98286819458	19097.649452209473	77271.04128072422	-2.715569445548853	1	True
800	859	2130063	[111986 60772 1865]	648518346342796385	[112008 60776 1864]	[112074 60730 1865]	648518346349538005	393	285411	21405.737228393555	21721.286350250244	11060.924301147461	0.0	1356.815170288086	1356.815170288086	11445.740577697754	23728.936645565627	-2.177497079678181	3	True
801	862	1161239	[111922 62136 1914]	648518346349512854	[111941 62171 1912]	[111888 62226 1913]	648518346349538005	84	282289	33279.89234161377	33595.44146347046	2374.7872009277344	0.0	1146.9650115966797	1146.9650115966797	17188.142238616943	23728.936645565627	0.2904639361163916	1	False
802	863	1255897	[112082 58282 1891]	648518346348110413	[112111 58338 1895]	[112084 58354 1891]	648518346349538005	417	293447	6262.061798095703	0.0	0.0	0.0	9076.999103546143	9076.999103546143	2077.032844543457	23728.936645565627	0.43084219583883604	1	False
803	864	1734150	[112040 61878 1904]	648518346342796385	[111948 61874 1905]	[111972 61820 1903]	648518346349538005	270	284008	30973.22243499756	31288.771556854248	2957.0880584716797	4079.137939453125	2374.7872009277344	2374.7872009277344	15988.45261001587	23728.936645565627	1.4173120329853606	3	True
804	865	2065578	[112076 62224 1900]	648518346349464515	[111972 62228 1903]	[111976 62158 1901]	648518346349538005	366	285133	33498.928871154785	33814.477993011475	1146.9650115966797	5517.145782470703	1146.9650115966797	1146.9650115966797	17188.142238616943	23728.936645565627	2.2510540927543428	4	True
805	867	2472650	[111784 61560 1899]	648518346349464515	[111814 61592 1898]	[111774 61644 1899]	648518346349538005	633	277768	28599.057579040527	28914.606700897217	1833.806282043457	7527.320098876953	1833.806282043457	1833.806282043457	14546.119846343994	23728.936645565627	0.4981958669802508	4	True
806	868	2692794	[111978 60614 1880]	648518346349464515	[112023 60715 1880]	[112062 60598 1879]	648518346349538005	572	288621	21494.599517822266	21810.148639678955	1356.815170288086	0.0	1356.815170288086	1356.815170288086	11359.103172302246	23728.936645565627	-0.3325804540908547	4	True
807	869	3199142	[112054 61448 1886]	648518346342796385	[111933 61465 1887]	[111980 61490 1886]	648518346349538005	127	282800	26948.20489501953	27263.75401687622	3163.8106231689453	5909.698089599609	1833.806282043457	1833.806282043457	14028.246479034424	23728.936645565627	0.6761486884895402	3	True
808	870	3261163	[111802 61066 1874]	648518346349538641	[111870 61085 1876]	[111882 61110 1874]	648518346349538005	196	279495	24452.702575683594	24768.251697540283	3444.0999908447266	0.0	3046.965347290039	3046.965347290039	12507.479919433594	23728.936645565627	-0.7311759452116458	1	True
809	871	3249497	[112322 59316 1851]	648518346342922010	[112337 59316 1853]	[112258 59338 1853]	648518346349538005	235	306084	9599.265716552734	10454.52583694458	2280.0828437805176	0.0	1531.68408203125	1531.68408203125	5049.826705932617	23728.936645565627	2.288555327536975	1	False
810	872	3324409	[111992 62912 1943]	648518346349464515	[111960 62909 1947]	[112046 62838 1944]	648518346349538005	299	283698	40036.22556114197	40351.77468299866	6848.379484176636	6848.379484176636	6779.004011154175	6779.004011154175	20636.673889160156	23728.936645565627	-1.9339678899166326	4	True
811	873	1243939	[56734 46854 1315]	648518346349538637	[56752 46888 1313]	[56746 46914 1313]	648518346349538015	121	152525	46384.763370513916	33104.03112792969	5210.315856933594	10361.01781463623	2892.1401977539062	2892.1401977539062	23778.874452590942	64075.37524537481	0.03206523138549228	3	True
812	874	1521132	[56522 45762 1288]	648518346349538637	[56576 45758 1291]	[56624 45754 1288]	648518346349538015	229	143723	36406.20272445679	23125.47048187256	3371.424705505371	0.0	3371.424705505371	3371.424705505371	18504.3493309021	64075.37524537481	-0.8869041520683527	3	True
813	875	318049	[56876 47398 1334]	648518346349538552	[56869 47380 1328]	[56786 47418 1334]	648518346349538015	461	157472	50342.07413864136	37061.34189605713	1460.5018157958984	0.0	1460.5018157958984	1460.5018157958984	25639.769884109497	64075.37524537481	1.759158893362281	1	True
814	876	3189683	[56416 44868 1232]	648518346345309084	[56482 44899 1229]	[56482 44796 1232]	648518346349538015	153	138704	27709.87505340576	14429.142810821533	2818.671829223633	0.0	2818.671829223633	2818.671829223633	14237.932121276855	64075.37524537481	-2.6228291201758225	1	False
815	877	3451186	[56290 44636 1221]	648518346342930627	[56340 44610 1222]	[56372 44564 1221]	648518346349538015	54	133729	25045.277061462402	11759.021823883057	11759.021823883057	0.0	2818.671829223633	2818.671829223633	12813.713768005371	64075.37524537481	-2.000529891855525	1	False
817	880	989591	[56602 49478 1437]	648518346349516051	[56572 49510 1436]	[56532 49534 1437]	648518346349538015	154	143231	70614.99601364136	57334.26377105713	7787.453971862793	0.0	6699.039161682129	6699.039161682129	35851.183755874634	64075.37524537481	0.5172322258195451	1	True
818	881	1498850	[55916 43684 1114]	648518346342930622	[55970 43692 1117]	[56004 43650 1114]	648518346349538015	225	114405	13384.012924194336	0.0	0.0	0.0	11759.021823883057	11759.021823883057	7068.695655822754	64075.37524537481	-1.5106996131311243	1	False
819	882	1756113	[56438 48720 1398]	648518346344425928	[56494 48712 1396]	[56542 48746 1398]	648518346349538015	275	139746	62890.02627182007	49609.29402923584	3176.229278564453	0.0	3176.229278564453	3176.229278564453	31861.669271469116	64075.37524537481	-1.0006908182179541	1	False
820	884	3324451	[57008 46442 1280]	648518346349538676	[57022 46429 1285]	[56936 46486 1281]	648518346349538015	377	162651	42322.23373794556	29041.501495361328	6572.667541503906	9432.472248077393	5210.315856933594	5210.315856933594	21339.446577072144	64075.37524537481	2.359001876805829	3	True
821	885	775408	[56600 47354 1346]	648518346349538637	[56678 47406 1346]	[56638 47450 1345]	648518346349538015	131	148246	51736.23009109497	38455.49784851074	2330.597183227539	5448.999603271484	2330.597183227539	2330.597183227539	26071.691431045532	64075.37524537481	-0.23297608520970392	3	True
822	886	3113068	[56814 47200 1327]	648518346349538676	[56853 47209 1325]	[56790 47258 1325]	648518346349538015	124	157469	49027.63982772827	35746.90758514404	2892.1401977539062	7745.152786254883	1460.5018157958984	1460.5018157958984	24948.529893875122	64075.37524537481	0.6470636001249513	3	True
823	887	1907670	[56510 45380 1262]	648518346349538676	[56597 45385 1272]	[56586 45310 1262]	648518346349538015	531	145440	33169.34140777588	19888.60916519165	5982.977920532227	0.0	3371.424705505371	3371.424705505371	17463.88963699341	64075.37524537481	-1.4781918484386238	3	True
824	888	1384884	[83522 63584 788]	648518346349538536	[83576 63596 790]	[83622 63596 788]	648518346349538053	206	502385	55984.772678375244	40080.847007751465	14903.140949249268	14903.140949249268	14903.140949249268	16722.47481918335	28692.29346847534	69498.54620924982	-0.8935130847371536	2	True
825	889	2145842	[82692 59172 705]	648518346349498444	[82732 59214 706]	[82788 59136 705]	648518346349538053	401	473063	19428.44353866577	4098.264602661133	4098.264602661133	0.0	2387.849624633789	2387.849624633789	10135.928861618042	69498.54620924982	-1.7094255496018627	1	False
826	890	3157651	[83270 61578 740]	648518346341359873	[83310 61627 740]	[83262 61668 742]	648518346349538053	87	495320	39722.30330276489	23862.69240951538	18726.52520751953	0.0	2209.166961669922	2209.166961669922	20816.118761062622	69498.54620924982	2.6522851777506227	1	True
827	891	2917778	[83268 61782 758]	648518346349538536	[83271 61814 754]	[83228 61810 755]	648518346349538053	184	494640	41309.678482055664	25405.752811431885	2209.166961669922	0.0	2209.166961669922	2209.166961669922	21330.240839004517	69498.54620924982	0.7808102335377274	2	True
829	894	3028697	[82958 58894 687]	648518346349501073	[82961 58868 687]	[82942 58806 687]	648518346349538053	53	485759	16232.029335021973	0.0	0.0	0.0	4098.264602661133	4098.264602661133	8710.35655784607	69498.54620924982	3.0831267487804777	1	False
830	895	306393	[77852 47206 474]	648518346341410874	[77892 47201 474]	[77926 47182 473]	648518346349538056	188	407762	5444.199951171875	6182.07746887207	6182.07746887207	0.0	1999.6226348876953	1999.6226348876953	3191.7141036987305	55838.03341879748	-0.6368716480453651	1	False
831	896	297593	[78214 53932 633]	648518346349493095	[78207 53908 635]	[78130 53910 634]	648518346349538056	201	423138	63339.15337944031	64004.66812705994	1121.9996643066406	9456.973106384277	1121.9996643066406	1121.9996643066406	32536.58927154541	55838.03341879748	1.9243272758776027	3	True
832	897	1801792	[77408 49418 519]	648518346342789240	[77467 49383 515]	[77506 49428 519]	648518346349538056	592	381223	24690.3669090271	25355.88165664673	2643.2315216064453	0.0	2643.2315216064453	2643.2315216064453	13347.121894836426	55838.03341879748	-1.916010118818864	1	False
833	898	3395626	[77942 54526 644]	648518346346726127	[78001 54490 645]	[78028 54528 644]	648518346349538056	225	413099	68234.8675441742	68900.38229179382	3842.06494140625	0.0	3842.06494140625	3842.06494140625	34695.835666656494	55838.03341879748	-0.6229228148872957	1	False
834	899	2143067	[77608 51228 577]	648518346349493095	[77626 51180 579]	[77554 51208 579]	648518346349538056	398	388652	39802.07837867737	40467.593126297	7261.772029876709	0.0	1254.989730834961	1254.989730834961	20528.85712814331	55838.03341879748	2.308771110354539	3	True
835	900	953342	[77662 49200 522]	648518346349508543	[77662 49230 521]	[77602 49270 521]	648518346349538056	150	390745	23304.828903198242	23970.34365081787	16253.230228424072	0.0	2643.2315216064453	2643.2315216064453	12286.848812103271	55838.03341879748	0.8202195249838661	1	False
836	901	1077165	[78046 53816 633]	648518346349538686	[78074 53864 633]	[78104 53844 634]	648518346349538056	165	417600	62816.36305809021	63481.87780570984	8934.18278503418	0.0	1121.9996643066406	1121.9996643066406	31911.91576385498	55838.03341879748	-2.8065101190084376	1	True
837	902	1071406	[77684 46462 458]	648518346349510483	[77730 46458 460]	[77756 46404 458]	648518346349538056	164	393536	2028.3111190795898	0.0	0.0	0.0	6182.07746887207	6182.07746887207	150.63650512695312	55838.03341879748	-2.989010874016186	1	False
838	903	1147711	[77736 52438 583]	648518346349513373	[77778 52438 583]	[77802 52384 582]	648518346349538056	173	395417	49752.27791404724	50417.79266166687	9459.4306640625	0.0	4674.164764404297	4674.164764404297	25480.978450775146	55838.03341879748	-0.6925622758294295	1	False
839	904	1759148	[77820 52884 596]	648518346349493095	[77874 52916 598]	[77862 52946 596]	648518346349538056	276	407524	54327.56174278259	54993.07649040222	4674.164764404297	14617.951293945312	4674.164764404297	4674.164764404297	27850.76368331909	55838.03341879748	0.19803233990505154	3	True
840	905	2344737	[77702 49756 532]	648518346349528994	[77670 49812 530]	[77598 49764 532]	648518346349538056	516	390749	27642.14436149597	28307.6591091156	4187.418395996094	0.0	4187.418395996094	4187.418395996094	15049.846961975098	55838.03341879748	1.4837596497884749	1	False
841	906	2980123	[77610 51264 594]	648518346349464700	[77618 51302 590]	[77542 51266 592]	648518346349538056	467	388980	40851.112577438354	41516.62732505798	1254.989730834961	0.0	1254.989730834961	1254.989730834961	20921.60223007202	55838.03341879748	0.8401321924203323	1	True
842	909	297471	[78230 54112 634]	648518346349538536	[78222 54125 635]	[78180 54074 636]	648518346349538056	118	423539	64739.97031211853	65405.48505973816	1593.1668395996094	0.0	1593.1668395996094	1593.1668395996094	33208.591735839844	55838.03341879748	2.837757833345043	1	True
843	911	332282	[112198 50944 1745]	648518346349538627	[112215 50933 1746]	[112186 50886 1747]	648518346349538070	89	280453	33627.921199798584	34082.538593292236	1477.975830078125	0.0	1477.975830078125	1477.975830078125	17287.369634628296	54563.81848552555	2.9127179883832177	1	True
844	912	332626	[112284 50772 1746]	648518346349517791	[112293 50756 1751]	[112242 50718 1747]	648518346349538070	494	282523	32233.440643310547	32701.13681793213	3834.3504791259766	0.0	1477.975830078125	1477.975830078125	16615.156705856323	54563.81848552555	1.8126747893088	1	True
845	913	868582	[112130 51162 1759]	648518346349538671	[112166 51123 1758]	[112162 51110 1761]	648518346349538070	129	278782	35292.522888183594	35760.219062805176	1789.340347290039	6893.432723999023	1789.340347290039	1789.340347290039	18047.0163936615	54563.81848552555	-2.724825997253287	2	True
846	914	2206165	[112580 50458 1733]	648518346349538671	[112580 50422 1736]	[112546 50378 1733]	648518346349538070	430	293377	28600.7421875	29055.359580993652	29055.359580993652	0.0	3834.3504791259766	3834.3504791259766	14426.522100448608	54563.81848552555	2.040254452170423	2	True
847	915	2610521	[113126 46770 1725]	648518346349496323	[113206 46756 1722]	[113190 46698 1725]	648518346349538070	829	325824	2502.1002655029297	0.0	0.0	0.0	29055.359580993652	29055.359580993652	0.0	54563.81848552555	-1.0174750556626424	1	False
848	916	1119956	[57370 64002 1693]	648518346349463977	[57352 64036 1693]	[57282 64030 1693]	648518346349538098	170	409460	48597.46733856201	21762.889114379883	4162.6115074157715	6571.66491317749	4162.6115074157715	4162.6115074157715	24283.88862991333	70711.99437158297	1.1162198617512435	4	True
849	917	2216938	[57894 66346 1742]	648518346349492777	[57878 66404 1744]	[57806 66368 1742]	648518346349538098	434	423005	67899.4475440979	41064.86931991577	3506.194366455078	3506.194366455078	3506.194366455078	9801.971733093262	34273.31774139404	70711.99437158297	1.8842768663315501	3	True
850	918	433405	[56562 61766 1588]	648518346342803068	[56607 61732 1587]	[56616 61724 1590]	648518346349538098	157	367676	27235.38286590576	0.0	0.0	0.0	12537.601318359375	12537.601318359375	13213.054695129395	70711.99437158297	-2.6216965945980606	1	False
851	919	1160229	[56942 63610 1681]	648518346344461767	[56984 63644 1682]	[57000 63688 1681]	648518346349538098	175	389975	45065.70082092285	18231.122596740723	2410.1507720947266	5911.254829406738	2410.1507720947266	2410.1507720947266	22775.726322174072	70711.99437158297	-0.24368191068902859	2	True
852	920	1837026	[57724 65938 1747]	648518346349492777	[57712 65976 1746]	[57672 65968 1746]	648518346349538098	295	419530	64960.92487716675	38126.34665298462	8263.339973449707	11223.815795898438	3506.194366455078	8263.339973449707	32878.48988342285	70711.99437158297	0.3150837643287423	3	True
853	921	2099683	[57116 63230 1652]	648518346349538665	[57072 63274 1648]	[57014 63224 1652]	648518346349538098	380	395171	40886.435722351074	14051.857498168945	2254.38551902771	0.0	1986.16650390625	2254.38551902771	21027.45160675049	70711.99437158297	1.7073066012841631	2	True
854	922	3098117	[57498 65056 1713]	648518346349463977	[57547 65085 1711]	[57586 65058 1714]	648518346349538098	137	416442	56884.61879348755	30050.04056930542	3312.1759338378906	8819.928421020508	3312.1759338378906	3312.1759338378906	28950.437995910645	70711.99437158297	-2.5153783951046624	4	True
855	923	2383775	[57110 63516 1661]	648518346349538665	[57074 63518 1657]	[57008 63518 1661]	648518346349538098	545	395185	42806.129539489746	15971.551315307617	2338.210741043091	1986.16650390625	1986.16650390625	2338.210741043091	21891.36028289795	70711.99437158297	1.4144696187321224	2	True
856	924	3022546	[57508 64636 1710]	648518346349492777	[57509 64681 1710]	[57496 64720 1709]	648518346349538098	160	415497	53765.666622161865	26931.088397979736	5635.182708740234	0.0	3312.1759338378906	3312.1759338378906	27267.37518310547	70711.99437158297	0.3127630275820154	3	True
857	925	3088644	[56848 63156 1666]	648518346349463977	[56880 63150 1664]	[56838 63154 1664]	648518346349538098	58	384955	40582.78936004639	13748.211135864258	1414.0662078857422	0.0	1414.0662078857422	1414.0662078857422	20630.083534240723	70711.99437158297	-0.5173909782082139	4	True
858	926	2760770	[56820 63072 1651]	648518346344461767	[56877 63078 1651]	[56922 63082 1651]	648518346349538098	371	383763	39372.179542541504	12537.601318359375	12537.601318359375	0.0	1414.0662078857422	1414.0662078857422	19663.042015075684	70711.99437158297	-1.4763308338025147	2	True
859	927	3061827	[56846 63484 1660]	648518346349463977	[56891 63487 1658]	[56934 63528 1660]	648518346349538098	356	384647	42753.01156997681	15918.433345794678	2618.3414611816406	3412.4954738616943	2338.210741043091	2338.210741043091	22200.108390808105	70711.99437158297	-1.2824029728874216	4	True
862	930	2957919	[80220 60762 1894]	648518346349508632	[80289 60768 1902]	[80312 60762 1894]	648518346349538112	758	467401	46990.20673942566	47665.11784744263	11036.166774749756	0.0	6439.2673416137695	11036.166774749756	24152.43826675415	68593.23382231151	-0.7792269220112024	2	True
863	931	2447031	[80312 58296 1817]	648518346349512828	[80372 58310 1813]	[80410 58298 1817]	648518346349538112	604	473818	25214.102487564087	25613.96990966797	8477.222003936768	0.0	8477.222003936768	8477.222003936768	13037.076150894165	68593.23382231151	-2.0580854409627336	1	False
864	932	2058938	[80064 59484 1865]	648518346346309470	[80119 59506 1865]	[80156 59500 1865]	648518346349538112	74	458646	36443.07943153381	37117.99053955078	3278.910873413086	0.0	3278.910873413086	3278.910873413086	18825.417287826538	68593.23382231151	-0.647252556420285	1	False
865	933	2055193	[80046 59126 1854]	648518346346296428	[80111 59149 1857]	[80138 59138 1854]	648518346349538112	213	457047	33290.566858291626	33965.477966308594	8492.06844329834	0.0	3278.910873413086	3278.910873413086	16673.764219284058	68593.23382231151	-0.5794988110651406	1	False
866	935	2189361	[80478 55096 1732]	648518346346306628	[80528 55152 1733]	[80548 55014 1732]	648518346349538112	420	483828	2594.5007095336914	0.0	0.0	0.0	11917.813522338867	11917.813522338867	0.0	68593.23382231151	-1.3682934561306686	1	False
867	936	1582741	[80064 62862 1971]	648518346349516216	[80116 62868 1970]	[80162 62880 1971]	648518346349538112	239	457998	65266.79557609558	65941.70668411255	12094.443450927734	0.0	12094.443450927734	12094.443450927734	33049.16677856445	68593.23382231151	-1.308092889072399	1	False
868	937	1356325	[80322 56566 1772]	648518346349493095	[80368 56570 1774]	[80406 56586 1772]	648518346349538112	202	474128	11380.194320678711	11917.813522338867	11917.813522338867	0.0	6199.530426025391	6199.530426025391	6196.578876495361	68593.23382231151	-1.235994134498662	1	True
869	938	1476397	[80326 61490 1932]	648518346349508632	[80374 61492 1935]	[80416 61454 1932]	648518346349538112	221	474230	53206.01227378845	53880.92338180542	6439.2673416137695	6439.2673416137695	6439.2673416137695	12094.443450927734	27093.50807952881	68593.23382231151	-1.218343257498217	2	True
870	939	742242	[71302 51808 746]	648518346349538638	[71358 51848 748]	[71390 51866 746]	648518346349538157	128	367061	49405.732624053955	33967.91039276123	1301.1756896972656	4760.915771484375	1301.1756896972656	1301.1756896972656	25197.063638687134	73611.65598315863	-0.10150722430795132	5	True
871	940	3296611	[71442 51224 736]	648518346349538691	[71464 51206 733]	[71406 51198 733]	648518346349538157	95	371755	44117.68855667114	28679.866325378418	4235.476333618164	18061.46413421631	2454.12703704834	2454.12703704834	22344.473077774048	73611.65598315863	0.8544133862835648	3	True
872	942	2455875	[71458 50172 737]	648518346346598020	[71414 50152 734]	[71354 50154 738]	648518346349538157	613	369932	36851.37815475464	21413.555923461914	3188.959442138672	0.0	2286.9878540039062	2286.9878540039062	18277.27306175232	73611.65598315863	1.2801527083082704	1	False
873	943	2888562	[71184 49460 680]	648518346349538638	[71264 49335 667]	[71146 49530 679]	648518346349538157	405	362942	28269.59852218628	12617.593490600586	12617.593490600586	0.0	2554.0750579833984	2554.0750579833984	14291.287656784058	73611.65598315863	1.3357713582328004	5	True
876	946	2007954	[71040 49886 711]	648518346349463374	[71036 49924 711]	[71126 49934 711]	648518346349538157	345	351735	34141.76499557495	18703.942764282227	9245.987030029297	0.0	1675.9861602783203	1675.9861602783203	17574.092947006226	73611.65598315863	-1.7193390504033965	1	True
877	947	2957796	[71786 53630 813]	648518346349513970	[71792 53677 812]	[71786 53718 812]	648518346349538157	90	391760	65715.32694244385	50277.50471115112	2773.7588806152344	2773.7588806152344	2773.7588806152344	6531.697490692139	33463.760555267334	73611.65598315863	0.5485227498526679	2	False
878	948	1718028	[71784 53380 798]	648518346349513970	[71754 53400 795]	[71682 53418 798]	648518346349538157	266	389559	63078.57761383057	47640.75538253784	3894.9481620788574	0.0	2773.7588806152344	3894.9481620788574	31961.321603775024	73611.65598315863	1.2411404833035509	2	False
879	949	1705673	[71378 52808 778]	648518346349493129	[71440 52830 779]	[71470 52778 778]	648518346349538157	264	369967	58063.78274536133	42625.9605140686	8977.45813369751	22590.25384902954	2514.79541015625	2514.79541015625	28960.730754852295	73611.65598315863	-0.9355930077203986	3	True
880	950	2254993	[71054 50150 734]	648518346349493129	[71057 50140 732]	[71128 50124 733]	648518346349538157	509	352891	36685.31567001343	21247.493438720703	1292.1109313964844	11746.812530517578	1292.1109313964844	1292.1109313964844	18680.14605140686	73611.65598315863	-1.2129304562263408	3	True
881	951	701422	[71274 51896 735]	648518346349538691	[71326 51898 735]	[71348 51836 735]	648518346349538157	124	365906	49345.83252334595	33908.01029205322	4701.015670776367	5878.229888916016	1301.1756896972656	1301.1756896972656	25056.15125465393	73611.65598315863	-2.660476945381733	3	True
883	953	799204	[71306 47764 660]	648518346349512849	[71291 47745 661]	[71232 47746 662]	648518346349538157	73	363889	16611.579261779785	0.0	0.0	0.0	12617.593490600586	12617.593490600586	8590.58560180664	73611.65598315863	2.75097409497944	1	False
884	955	2755847	[71460 49574 664]	648518346349493129	[71460 49466 665]	[71386 49500 664]	648518346349538157	1270	371747	30664.730419158936	15012.725387573242	1154.965576171875	0.0	1154.965576171875	1154.965576171875	14291.287656784058	73611.65598315863	1.8018615355475973	3	True
885	956	3086169	[71422 49496 677]	648518346349538691	[71415 49456 676]	[71364 49430 676]	648518346349538157	128	369016	30463.32363510132	14811.318603515625	2554.0750579833984	0.0	1154.965576171875	1154.965576171875	14291.287656784058	73611.65598315863	0.14269009258065427	3	True
886	957	2540490	[71158 51396 728]	648518346349538638	[71222 51340 728]	[71260 51396 728]	648518346349538157	717	359702	44951.22974014282	29513.407508850098	2454.12703704834	10907.88158416748	2454.12703704834	2454.12703704834	22932.24515724182	73611.65598315863	-1.5086779911087322	5	True
887	958	2699638	[71184 49910 724]	648518346349538638	[71235 49974 723]	[71176 50010 724]	648518346349538157	560	361915	35037.28506088257	19599.462829589844	2376.4426879882812	7519.073501586914	2286.9878540039062	2286.9878540039062	17905.170705795288	73611.65598315863	0.9743133203439653	5	True
888	959	2880926	[71614 52926 778]	648518346349538638	[71671 52984 776]	[71580 52924 776]	648518346349538157	506	385335	59360.15291595459	43922.330684661865	2514.79541015625	10366.957286834717	2514.79541015625	2514.79541015625	30166.063068389893	73611.65598315863	1.1701149300739255	5	True
889	960	2075374	[88200 56604 226]	648518346347478248	[88262 56612 226]	[88280 56546 226]	648518346349538188	370	115136	38195.19149017334	38720.89917755127	6433.385635375977	0.0	6433.385635375977	6433.385635375977	19957.075035095215	72709.48943584098	-2.3623656672892106	1	True
890	961	901411	[88454 52454 41]	648518346346584860	[88510 52424 57]	[88420 52368 41]	648518346349538188	526	119919	3166.8514251708984	0.0	0.0	0.0	2240.8574829101562	2240.8574829101562	0.0	72709.48943584098	2.2308792956977013	1	False
891	962	1766547	[88282 52552 56]	648518346347413049	[88315 52508 59]	[88254 52456 56]	648518346349538188	336	115695	3815.0774536132812	2240.8574829101562	2240.8574829101562	0.0	2240.8574829101562	2240.8574829101562	1254.0817489624023	72709.48943584098	-2.8358339090204483	1	False
892	963	1986098	[88096 55916 198]	648518346349523918	[88140 55914 195]	[88166 55864 198]	648518346349538188	339	112874	32169.147888183594	32694.855575561523	20703.251808166504	0.0	6433.385635375977	6433.385635375977	16700.687866210938	72709.48943584098	-1.9827157975049736	1	False
893	964	2902594	[87872 53412 152]	648518346349512755	[87873 53442 152]	[87848 53474 151]	648518346349538188	78	104138	11941.208324432373	12628.987045288086	4482.431655883789	0.0	4482.431655883789	4482.431655883789	6068.858806610107	72709.48943584098	0.381065640464965	1	False
895	966	3180940	[88010 53006 133]	648518346349529031	[88010 53032 131]	[87936 53048 132]	648518346349538188	127	107153	7858.637924194336	8905.666046142578	8065.483673095703	0.0	4482.431655883789	4482.431655883789	4615.23611831665	72709.48943584098	0.44658429412171086	1	False
896	967	3029010	[103504 54884 586]	648518346349538643	[103566 54894 584]	[103568 54948 586]	648518346349538192	728	724054	36840.91996383667	29782.618141174316	5951.268348693848	0.0	5951.268348693848	5951.268348693848	18459.3784160614	76818.36113908153	-2.568317197786706	1	True
897	968	3552871	[103474 55852 583]	648518346349464515	[103546 55849 580]	[103574 55860 583]	648518346349538192	500	723918	43425.73346328735	36367.431640625	8224.812400817871	0.0	1654.228256225586	1654.228256225586	21489.815034866333	76818.36113908153	-2.5185985882238726	1	True
898	969	1381175	[103426 57696 636]	648518346348466866	[103420 57692 639]	[103364 57696 637]	648518346349538192	206	717254	58687.86756134033	51629.56573867798	10674.62026977539	0.0	3312.397903442383	3312.397903442383	29726.54376220703	76818.36113908153	1.689170605519825	1	False
899	970	3098707	[103196 58288 651]	648518346349094525	[103260 58293 652]	[103290 58330 651]	648518346349538192	231	707014	63496.19593048096	56437.8941078186	3161.906261444092	0.0	3161.906261444092	3161.906261444092	32172.09792327881	76818.36113908153	-0.9663156708297779	1	False
900	971	3219203	[103100 53118 534]	648518346349379404	[103099 53073 528]	[103038 53198 533]	648518346349538192	452	699615	19707.83729171753	12644.666206359863	12644.666206359863	0.0	5925.240676879883	5925.240676879883	10566.602087020874	76818.36113908153	1.0406315485168098	1	False
901	972	2573694	[103524 56148 591]	648518346349538638	[103603 56181 588]	[103624 56134 591]	648518346349538192	433	725786	46020.01746749878	38961.715644836426	2380.5115356445312	0.0	2380.5115356445312	2380.5115356445312	23524.49492073059	76818.36113908153	-2.483526582913873	1	True
902	973	2545776	[103316 53802 554]	648518346349493091	[103358 53824 549]	[103268 53850 553]	648518346349538192	725	711870	26180.06397628784	19121.76215362549	2024.740249633789	0.0	2024.740249633789	2024.740249633789	13667.957677841187	76818.36113908153	1.312525561353792	3	True
903	974	2549552	[103092 59312 679]	648518346348192424	[103138 59294 670]	[103160 59352 679]	648518346349538192	727	701564	71988.41040039062	64930.10857772827	8494.510238647461	0.0	8224.408882141113	8224.408882141113	36317.49577713013	76818.36113908153	-1.7469937225414465	1	False
904	975	1839822	[103736 55972 585]	648518346349493091	[103719 55906 588]	[103642 55960 585]	648518346349538192	626	729143	43840.449352264404	36782.14752960205	1654.228256225586	17777.91293334961	1654.228256225586	1654.228256225586	22192.105264663696	76818.36113908153	1.9966851116617477	3	True
905	976	962520	[103102 57910 642]	648518346341412981	[103144 57950 642]	[103196 57938 642]	648518346349538192	151	701267	61261.05612182617	54202.75429916382	3312.397903442383	0.0	3161.906261444092	3161.906261444092	30306.46711730957	76818.36113908153	-1.7427020586448347	1	False
909	980	190461	[103420 56494 596]	648518346349493091	[103485 56434 595]	[103506 56520 596]	648518346349538192	700	720903	48269.75297164917	41211.45114898682	2946.761054992676	5212.664260864258	2946.761054992676	2946.761054992676	24407.99839782715	76818.36113908153	-1.3393360190471517	3	True
910	981	234784	[102552 51544 513]	648518346348117170	[102585 51529 517]	[102518 51558 515]	648518346349538192	183	674405	8428.21257019043	0.0	0.0	0.0	12644.666206359863	12644.666206359863	4479.655702590942	76818.36113908153	2.5789127569222328	1	False
911	982	3193731	[103262 53714 528]	648518346349538681	[103275 53749 530]	[103182 53706 528]	648518346349538192	440	707643	25404.946743011475	18033.76926422119	5925.240676879883	0.0	2024.740249633789	2024.740249633789	13099.777639389038	76818.36113908153	2.1755009898455855	1	True
912	984	270980	[75794 59760 1335]	648518346349538686	[75778 59736 1336]	[75774 59676 1335]	648518346349538209	83	625473	43731.04789161682	40437.56248283386	5691.712182998657	0.0	1795.942554473877	1795.942554473877	22462.50577545166	38517.83474189903	-2.8315033181298324	6	True
913	988	1297481	[75940 62252 1414]	648518346349538686	[75962 62222 1415]	[75930 62152 1414]	648518346349538209	193	641672	64989.28516960144	61695.79976081848	3864.2035598754883	3864.2035598754883	3864.2035598754883	5594.029594421387	32707.308235168457	38517.83474189903	3.103376620967908	6	True
914	989	826553	[75724 58816 1311]	648518346349538536	[75686 58808 1309]	[75626 58818 1311]	648518346349538209	511	612556	36053.703536987305	32760.218128204346	3519.749969482422	7451.234069824219	2158.8445205688477	2158.8445205688477	18407.692708969116	38517.83474189903	1.6223438875279725	3	True
915	990	1541813	[76032 60084 1357]	648518346349538686	[76008 60090 1360]	[75936 60048 1357]	648518346349538209	232	644385	47136.623807907104	43843.138399124146	2502.9347381591797	3847.9261207580566	2502.9347381591797	2502.9347381591797	24278.705101013184	38517.83474189903	1.802153649275293	6	True
916	991	1808699	[75768 58396 1309]	648518346349493095	[75748 58412 1306]	[75684 58432 1308]	648518346349538209	287	617364	32858.50588226318	29565.020473480225	3662.508628845215	0.0	3519.749969482422	3519.749969482422	16716.813108444214	38517.83474189903	0.6084251591815165	4	True
917	992	2042246	[75814 61528 1393]	648518346349463803	[75872 61562 1394]	[75908 61524 1393]	648518346349538209	357	634676	59490.17288017273	56196.68747138977	5927.794639587402	0.0	1729.8260345458984	1729.8260345458984	30473.765377044678	38517.83474189903	-1.7545416194234662	1	True
918	993	888593	[75728 57874 1314]	648518346349538536	[75711 57891 1311]	[75636 57850 1314]	648518346349538209	419	613232	28874.222091674805	25580.736682891846	2714.43505859375	0.0	1701.3927307128906	1701.3927307128906	14834.105360031128	38517.83474189903	0.8988374265055414	3	True
919	994	2131999	[75698 58962 1322]	648518346349538691	[75702 59054 1322]	[75608 58996 1321]	648518346349538209	393	613241	38109.166275024414	34815.680866241455	2117.8616333007812	8730.578628540039	1216.8406982421875	1216.8406982421875	19608.17427635193	38517.83474189903	0.4688244506599483	4	True
920	996	3309628	[75826 62588 1436]	648518346349538686	[75885 62630 1435]	[75908 62582 1436]	648518346349538209	175	635035	69148.04983329773	65854.56442451477	4183.484222412109	4183.484222412109	4183.484222412109	9752.794258117676	35305.58155441284	38517.83474189903	-2.249760654753204	6	True
921	997	3344558	[75782 57550 1315]	648518346349538691	[75753 57570 1310]	[75684 57556 1315]	648518346349538209	431	618828	26512.628044128418	23219.14263534546	14785.755882263184	0.0	2714.43505859375	2714.43505859375	13597.973196029663	38517.83474189903	1.4039170637624594	4	True
922	998	2622339	[75484 59034 1320]	648518346349493095	[75548 59054 1322]	[75572 59026 1319]	648518346349538209	240	602658	37948.19883728027	34654.713428497314	2785.581344604492	5669.484001159668	901.0209350585938	901.0209350585938	19474.943838119507	38517.83474189903	-0.9446178995628268	4	True
923	999	3215497	[75942 60506 1366]	648518346349538691	[75990 60507 1365]	[76022 60496 1367]	648518346349538209	140	643720	50353.982122421265	47060.496713638306	3531.1353607177734	12319.855962753296	1317.9638977050781	1317.9638977050781	25644.848655700684	38517.83474189903	-2.587988555791851	4	True
924	1000	3181085	[75762 60892 1384]	648518346349538686	[75833 60878 1381]	[75846 60856 1384]	648518346349538209	219	631796	53987.53912162781	50694.05371284485	1970.6334075927734	7190.510147094727	1970.6334075927734	1970.6334075927734	27544.917556762695	38517.83474189903	-2.4874608868448527	6	True
925	1001	3365871	[75800 59972 1349]	648518346349493095	[75792 59928 1348]	[75792 59884 1350]	648518346349538209	159	628679	45385.41802787781	42091.93261909485	1795.942554473877	7756.882019042969	1795.942554473877	1795.942554473877	23250.854957580566	38517.83474189903	-2.902531029795073	4	True
926	1002	1494154	[75866 60614 1375]	648518346349493095	[75934 60618 1373]	[75948 60674 1375]	648518346349538209	224	639061	51345.424171447754	48051.938762664795	1317.9638977050781	5975.67008972168	1317.9638977050781	1317.9638977050781	26125.836433410645	38517.83474189903	-1.511739941718072	4	True
927	1003	2304408	[76024 60828 1375]	648518346349538536	[76016 60778 1377]	[75952 60754 1375]	648518346349538209	487	645071	52869.26875305176	49575.7833442688	1941.2002716064453	17114.57211303711	1941.2002716064453	1941.2002716064453	26986.68910217285	38517.83474189903	1.9842740173692	3	True
928	1006	3416665	[75478 58052 1310]	648518346349538691	[75531 58009 1311]	[75550 58000 1309]	648518346349538209	231	601471	29441.90919494629	26148.42378616333	1701.3927307128906	3980.8196563720703	1701.3927307128906	1701.3927307128906	15227.707914352417	38517.83474189903	-0.5299845728605536	4	True
929	1007	3143578	[75896 61792 1401]	648518346349538686	[75927 61769 1401]	[75952 61724 1402]	648518346349538209	118	639514	61172.2877407074	57878.80233192444	1729.8260345458984	7635.6652755737305	1729.8260345458984	1729.8260345458984	31097.80193710327	38517.83474189903	-2.6127801181547636	6	True
930	1008	1417731	[81134 56054 934]	648518346349538536	[81108 56070 932]	[81048 56082 933]	648518346349538235	211	450002	38594.68110656738	13471.206558227539	2618.7550201416016	0.0	2618.7550201416016	2618.7550201416016	19872.01212501526	77667.47667871493	0.7076414002795994	1	True
931	1009	1623773	[81058 55772 946]	648518346349493095	[81052 55792 943]	[80990 55740 946]	648518346349538235	247	446568	36567.26416015625	11443.789611816406	8911.334884643555	8911.334884643555	2618.7550201416016	2618.7550201416016	19009.69009590149	77667.47667871493	0.12954813867217305	2	True
932	1010	272527	[80826 54804 903]	648518346349493095	[80918 54887 904]	[80912 54756 903]	648518346349538235	312	440502	27867.478008270264	2818.5210151672363	2818.5210151672363	0.0	2818.5210151672363	2818.5210151672363	14736.180248260498	77667.47667871493	-2.1800824468890316	2	True
933	1011	402347	[80710 54570 909]	648518346349508599	[80762 54552 908]	[80804 54520 909]	648518346349538235	95	423939	25202.78652191162	0.0	0.0	0.0	2818.5210151672363	2818.5210151672363	13131.344860076904	77667.47667871493	-2.0929535863617366	1	True
934	1012	773898	[87460 44470 1733]	648518346349538689	[87480 44458 1733]	[87516 44406 1733]	648518346349538250	131	275923	19291.295097351074	20085.956817626953	1154.8063659667969	0.0	1154.8063659667969	1154.8063659667969	10172.714542388916	67515.25060178593	-2.391689811007927	4	True
935	1013	385493	[87500 43642 1718]	648518346346286293	[87469 43685 1717]	[87444 43642 1716]	648518346349538250	96	275455	12446.361198425293	13331.77403640747	8052.578109741211	0.0	6470.7113037109375	6470.7113037109375	6703.073879241943	67515.25060178593	0.7372516865713342	1	False
936	1014	2007120	[87704 45766 1784]	648518346346184533	[87678 45726 1780]	[87604 45764 1784]	648518346349538250	345	282141	30975.30005645752	31837.985626220703	1621.2006225585938	2515.843460083008	1621.2006225585938	1621.2006225585938	15894.766109466553	67515.25060178593	1.1088346415822479	3	True
937	1015	298402	[87540 44964 1778]	648518346349538682	[87560 44940 1777]	[87600 44938 1778]	648518346349538250	86	277960	24665.914268493652	25524.264938354492	1778.9121704101562	5748.841766357422	1678.5165405273438	1678.5165405273438	12494.6233253479	67515.25060178593	-2.0773871849399685	2	True
938	1016	2067455	[87412 44716 1750]	648518346346184533	[87444 44688 1745]	[87516 44696 1750]	648518346349538250	368	273942	21311.77889251709	22176.688327789307	1387.4376678466797	0.0	1387.4376678466797	1387.4376678466797	10853.854679107666	67515.25060178593	-1.838652520372671	3	True
939	1017	1365862	[87500 44848 1759]	648518346349538668	[87522 44830 1758]	[87516 44762 1759]	648518346349538250	203	276751	22950.691047668457	23745.352767944336	1745.6301574707031	0.0	1745.6301574707031	1745.6301574707031	12402.096157073975	67515.25060178593	-2.7529391451860383	3	True
940	1018	1012903	[87620 45546 1769]	648518346349463977	[87620 45564 1771]	[87578 45578 1771]	648518346349538250	157	280049	29583.351234436035	30446.03680419922	1317.2756042480469	0.0	1317.2756042480469	1317.2756042480469	15284.864948272705	67515.25060178593	2.544731427473419	2	True
941	1019	1469273	[87844 48706 1820]	648518346349493860	[87870 48672 1821]	[87858 48608 1820]	648518346349538250	220	289264	55756.04727935791	56618.732849121094	8314.573623657227	0.0	2267.920654296875	2267.920654296875	28233.497806549072	67515.25060178593	-3.0551874243491004	1	True
942	1020	1443070	[87644 46054 1791]	648518346349463977	[87636 46058 1788]	[87572 46098 1790]	648518346349538250	207	280603	33785.81203460693	34648.49760437012	2905.4796447753906	4369.706939697266	2905.4796447753906	2905.4796447753906	17302.502254486084	67515.25060178593	0.7897205007680772	2	True
943	1021	2532216	[87636 47380 1772]	648518346349538668	[87622 47304 1775]	[87548 47352 1772]	648518346349538250	701	280074	43784.799644470215	44647.4852142334	8410.707290649414	8410.707290649414	4158.705535888672	4158.705535888672	22283.738819122314	67515.25060178593	1.8216061423440923	3	True
944	1022	3116393	[87756 47778 1777]	648518346349538689	[87795 47754 1777]	[87762 47716 1778]	648518346349538250	156	286273	47685.966941833496	48548.65251159668	4158.705535888672	26725.185920715332	4158.705535888672	4158.705535888672	23919.357540130615	67515.25060178593	2.80289843060732	4	True
945	1023	3065841	[87834 48784 1842]	648518346349538689	[87904 48786 1844]	[87930 48770 1842]	648518346349538250	209	291108	57239.111488342285	58101.79705810547	2267.920654296875	10065.787952423096	2267.920654296875	2267.920654296875	29099.44902420044	67515.25060178593	-0.7134878662475079	4	True
947	1025	2951723	[87718 44984 1773]	648518346349538637	[87726 44960 1775]	[87676 44960 1774]	648518346349538250	324	283981	24881.423820495605	25766.836658477783	1678.5165405273438	0.0	1678.5165405273438	1678.5165405273438	12812.05057144165	67515.25060178593	2.3322076864935424	1	True
948	1026	3423155	[87576 44710 1740]	648518346349538689	[87592 44714 1741]	[87566 44670 1742]	648518346349538250	52	278700	21198.169715881348	21992.831436157227	1999.312744140625	1999.312744140625	1387.4376678466797	1387.4376678466797	11482.426700592041	67515.25060178593	2.973706294189117	4	True
949	1027	1828834	[88030 42888 1730]	648518346346304681	[88026 42828 1727]	[87918 42876 1729]	648518346349538250	292	295932	4505.037910461426	6014.988544464111	6014.988544464111	0.0	6014.988544464111	6014.988544464111	2607.023727416992	67515.25060178593	1.0401769123216378	1	False
950	1028	2267089	[87692 45444 1773]	648518346346184533	[87664 45416 1775]	[87596 45432 1773]	648518346349538250	463	280975	28551.724311828613	29414.409881591797	4001.20548248291	7671.954872131348	1317.2756042480469	1317.2756042480469	14844.12080001831	67515.25060178593	2.2033745448069983	3	True
951	1029	2903764	[87428 44372 1743]	648518346349538682	[87460 44368 1743]	[87516 44376 1743]	648518346349538250	71	274698	18917.07250213623	19802.48534011841	6470.7113037109375	0.0	1154.8063659667969	1154.8063659667969	9991.487064361572	67515.25060178593	-0.618535284368844	2	True
952	1030	2949666	[87886 42076 1717]	648518346349528993	[88043 42127 1716]	[87934 41988 1717]	648518346349538250	993	296739	3190.245388031006	0.0	0.0	0.0	6014.988544464111	6014.988544464111	0.0	67515.25060178593	-2.008447508757608	1	False
953	1031	3178646	[87896 49726 1884]	648518346346300485	[87943 49777 1884]	[87956 49766 1882]	648518346349538250	108	292415	66027.35681915283	66890.04238891602	8788.245330810547	0.0	8788.245330810547	8788.245330810547	33386.040798187256	67515.25060178593	-0.44856257295162827	1	False
954	1032	3297852	[87664 46212 1773]	648518346349538668	[87673 46343 1770]	[87574 46238 1773]	648518346349538250	435	281317	35952.27071380615	36814.956283569336	2912.812812805176	13287.820419311523	2912.812812805176	2912.812812805176	18366.442737579346	67515.25060178593	2.7302444895547056	3	True
955	1033	353539	[83178 62582 1562]	648518346341359873	[83153 62616 1564]	[83078 62596 1562]	648518346349538278	650	768420	38323.093044281006	38460.62961387634	9174.345512390137	0.0	2570.5516815185547	2570.5516815185547	19804.539545059204	31681.008819028528	1.1825896891864542	1	True
956	1035	1013631	[83052 63620 1604]	648518346349515369	[83104 63612 1605]	[83146 63642 1604]	648518346349538278	157	764029	47452.00535964966	47728.099866867065	3639.312545776367	6606.983810424805	3639.312545776367	3639.312545776367	24482.04635810852	31681.008819028528	-1.1914576691909933	3	True
957	1036	2077715	[83242 62884 1578]	648518346349463975	[83225 62867 1574]	[83148 62886 1578]	648518346349538278	253	774090	40826.24193954468	40986.30067253113	2570.5516815185547	0.0	1853.0872650146484	1853.0872650146484	20896.548540115356	31681.008819028528	1.4590457215964971	2	True
958	1037	3147082	[82960 63074 1574]	648518346349508607	[82981 63038 1573]	[83006 62986 1574]	648518346349538278	109	756809	41919.447399139404	42134.78882980347	1341.2934875488281	0.0	1341.2934875488281	1341.2934875488281	21753.84139442444	31681.008819028528	-2.751028969561348	2	True
959	1039	1436178	[83242 63256 1582]	648518346349463975	[83254 63296 1584]	[83150 63236 1583]	648518346349538278	214	777840	44411.77011489868	44687.86462211609	2811.3970794677734	4024.6332244873047	2811.3970794677734	2811.3970794677734	22444.06979560852	31681.008819028528	1.8840932338030003	2	True
960	1040	2320449	[83126 62938 1596]	648518346349508607	[83166 62973 1592]	[83072 63014 1595]	648518346349538278	610	771101	42467.121212005615	42604.65778160095	2768.762741088867	2768.762741088867	1853.0872650146484	1853.0872650146484	21558.30509376526	31681.008819028528	0.9838966630674971	2	True
961	1041	2474100	[82848 58366 1387]	648518346349471629	[82840 58386 1394]	[82750 58340 1387]	648518346349538278	631	741011	3332.4934692382812	1852.7755546569824	1852.7755546569824	0.0	1852.7755546569824	1852.7755546569824	1105.8249130249023	31681.008819028528	3.124126893214233	1	False
962	1042	2920358	[83112 61618 1521]	648518346349515369	[83155 61641 1519]	[83092 61716 1521]	648518346349538278	593	767482	29178.72996902466	29491.028799057007	24833.44087600708	0.0	9174.345512390137	9174.345512390137	15225.735765457153	31681.008819028528	0.3382555855465179	3	True
963	1043	3120401	[83106 62964 1566]	648518346349515369	[83112 62939 1567]	[83074 62908 1568]	648518346349538278	132	765083	41185.537982940674	41461.63249015808	1883.7347564697266	12082.805358886719	1341.2934875488281	1341.2934875488281	21101.72557258606	31681.008819028528	2.765783285032121	3	True
964	1045	735893	[72112 48806 1778]	648518346349515369	[72147 48862 1779]	[72108 48904 1778]	648518346349538291	363	400259	35398.981521606445	35448.472229003906	6132.610500335693	6132.610500335693	1769.9625396728516	1769.9625396728516	17869.096570968628	54600.29179634534	0.501479264130088	4	True
965	1046	891708	[71966 49152 1775]	648518346349463977	[72044 49124 1774]	[72028 49094 1775]	648518346349538291	143	397153	36622.64366149902	36672.134368896484	1674.6392517089844	16496.221965789795	1566.0452423095703	1566.0452423095703	19025.87861442566	54600.29179634534	3.025023925258876	3	True
966	1047	252511	[72550 53370 1894]	648518346346316556	[72546 53418 1895]	[72566 53462 1894]	648518346349538291	82	408497	73256.43132781982	73305.92203521729	8734.764633178711	0.0	8734.764633178711	8734.764633178711	37062.71315956116	54600.29179634534	-0.31051124743517305	1	False
967	1048	934286	[71972 49732 1785]	648518346349538691	[72000 49746 1785]	[72036 49686 1785]	648518346349538291	148	396685	41699.151779174805	41748.642486572266	2484.876434326172	5807.236709594727	2484.876434326172	2484.876434326172	21563.081590652466	54600.29179634534	-2.7522378872381625	3	True
968	1049	2203276	[71604 48134 1770]	648518346349515369	[71638 48277 1771]	[71506 48148 1770]	648518346349538291	1044	386590	29410.821460723877	29460.312168121338	9139.949325561523	11513.943286895752	6132.610500335693	6193.5710105896	15116.225965499878	54600.29179634534	1.975324539836243	4	True
969	1050	1341949	[70638 44982 1782]	648518346346309967	[70706 44949 1785]	[70740 44970 1782]	648518346349538291	439	366682	3519.7432250976562	1725.7922973632812	1725.7922973632812	0.0	1725.7922973632812	1725.7922973632812	837.5565643310547	54600.29179634534	-1.1575268731647577	1	False
970	1051	1670149	[72222 50840 1822]	648518346346298534	[72208 50808 1822]	[72154 50778 1822]	648518346349538291	256	401969	51045.60118865967	51095.09189605713	7237.434349060059	11616.02910232544	1987.0675506591797	1987.0675506591797	26028.080434799194	54600.29179634534	2.322014840940595	2	True
971	1052	2038898	[72054 50996 1839]	648518346349538691	[72106 51006 1835]	[72148 51002 1838]	648518346349538291	356	399292	52924.009620666504	52973.500328063965	1987.0675506591797	11482.712776184082	1701.4566650390625	1701.4566650390625	27025.23105430603	54600.29179634534	-2.278599561655152	3	True
972	1053	2981418	[70836 47040 1782]	648518346349515369	[70895 47059 1781]	[70942 47056 1782]	648518346349538291	274	369563	19715.05898666382	19764.54969406128	8759.21061706543	8759.21061706543	6189.0021896362305	6189.0021896362305	10300.526260375977	54600.29179634534	-1.3812511507819925	4	True
973	1054	1540852	[71924 49032 1777]	648518346346296815	[71972 48954 1774]	[72010 49084 1777]	648518346349538291	232	395471	35459.94203186035	35509.43273925781	1769.9625396728516	0.0	1271.486068725586	1271.486068725586	18026.282133102417	54600.29179634534	-1.5823091234740063	1	True
974	1055	2913124	[72060 49414 1781]	648518346346298534	[72089 49446 1782]	[72040 49434 1782]	648518346349538291	188	398750	39625.72706604004	39675.2177734375	3132.0504455566406	0.0	2484.876434326172	2484.876434326172	20293.891660690308	54600.29179634534	2.77574618033505	2	True
975	1056	597746	[71408 45834 1807]	648518346349528960	[71374 45850 1808]	[71312 45818 1807]	648518346349538291	113	382202	9944.37776184082	9993.868469238281	2585.0592193603516	2585.0592193603516	2585.0592193603516	3044.7562561035156	5122.52345085144	54600.29179634534	2.4131943554262065	2	False
976	1057	3396831	[72140 51170 1836]	648518346349463977	[72154 51182 1837]	[72168 51140 1838]	648518346349538291	50	400411	54301.22693634033	54350.71764373779	1701.4566650390625	17817.702995300293	1701.4566650390625	1701.4566650390625	27598.652166366577	54600.29179634534	-3.094932639522151	3	True
977	1058	1437568	[71470 47402 1761]	648518346349463977	[71490 47358 1762]	[71408 47348 1761]	648518346349538291	214	384539	23724.231903076172	23773.722610473633	6189.0021896362305	0.0	6189.0021896362305	6189.0021896362305	11279.318496704102	54600.29179634534	1.8149206857257323	3	True
978	1059	1481377	[71972 49990 1797]	648518346346312059	[72030 50004 1799]	[72064 49956 1797]	648518346349538291	222	397183	44057.43128204346	44106.92198944092	2608.6557693481445	0.0	2608.6557693481445	2608.6557693481445	22426.944444656372	54600.29179634534	-1.4318084351398457	1	False
979	1060	1603757	[72286 52164 1861]	648518346346187233	[72318 52202 1859]	[72356 52216 1861]	648518346349538291	243	403841	62533.413902282715	62582.904609680176	2315.720901489258	0.0	2032.298110961914	2032.298110961914	31759.09044456482	54600.29179634534	-1.7103083813510238	1	False
980	1061	1818651	[71874 49076 1788]	648518346349538691	[71934 49060 1788]	[71962 49118 1788]	648518346349538291	289	395035	36397.162857055664	36446.653564453125	1271.486068725586	0.0	1271.486068725586	1271.486068725586	18526.69535636902	54600.29179634534	-0.9110020640903044	3	True
981	1062	1871758	[71408 45578 1805]	648518346349528960	[71376 45560 1809]	[71310 45572 1805]	648518346349538291	304	381905	7736.829833984375	8276.449142456055	7972.162124633789	0.0	2585.0592193603516	5107.174362182617	4081.2067852020264	54600.29179634534	1.8812653103263823	2	False
982	1063	2253111	[70596 44856 1768]	648518346342932362	[70698 44940 1767]	[70668 44780 1768]	648518346349538291	455	366616	1942.4705657958984	0.0	0.0	0.0	1725.7922973632812	1725.7922973632812	404.21726989746094	54600.29179634534	-2.3640033839579218	1	False
983	1064	3216043	[71150 46266 1830]	648518346349515369	[71200 46235 1830]	[71194 46194 1829]	648518346349538291	289	377618	12723.45503616333	12722.21821975708	1411.736343383789	0.0	1411.736343383789	1411.736343383789	6193.268123626709	54600.29179634534	-0.05383931030198986	4	True
984	1065	3257490	[72326 52406 1868]	648518346341397888	[72296 52407 1869]	[72256 52398 1869]	648518346349538291	153	402951	64521.66669464111	64571.157402038574	2032.298110961914	0.0	2032.298110961914	2032.298110961914	32766.113187789917	54600.29179634534	2.48419311308643	1	False
985	1067	3538224	[72402 51972 1848]	648518346342934511	[72397 51952 1848]	[72366 51982 1849]	648518346349538291	56	406219	60804.01930999756	60853.51001739502	6883.05908203125	0.0	2315.720901489258	2315.720901489258	30725.889310836792	54600.29179634534	2.475210106343286	1	False
986	1068	1029215	[71684 62496 1966]	648518346349463977	[71734 62493 1967]	[71778 62496 1966]	648518346349538336	167	603006	55062.06575393677	53137.868156433105	2928.9688568115234	2928.9688568115234	2928.9688568115234	4330.4091873168945	27944.96972846985	77151.03708488471	-1.3442780322867258	8	True
987	1069	2178676	[71874 63746 1999]	648518346349463977	[71852 63816 2002]	[71786 63764 1999]	648518346349538336	414	609892	66809.14589309692	64884.94829559326	5650.0111083984375	5650.0111083984375	3122.948226928711	3122.948226928711	33895.61325645447	77151.03708488471	1.5839469697829214	8	True
989	1071	481345	[71766 61982 1959]	648518346341396498	[71814 61974 1958]	[71852 61992 1957]	648518346349538336	102	608171	50829.13109970093	48904.933502197266	1506.6752166748047	0.0	1506.6752166748047	1506.6752166748047	25980.601457595825	77151.03708488471	-0.7097429980863362	1	False
990	1072	842793	[70854 56286 1808]	648518346349512505	[70852 56308 1804]	[70770 56294 1807]	648518346349538336	339	558416	2207.108959197998	0.0	0.0	0.0	1781.536033630371	1781.536033630371	1523.329095840454	77151.03708488471	0.9695432420415985	1	False
992	1074	496910	[71766 61740 1963]	648518346349463977	[71804 61740 1964]	[71830 61754 1962]	648518346349538336	104	607067	49594.19427108765	47669.996673583984	6154.885070800781	12943.126113891602	1506.6752166748047	1506.6752166748047	25121.20491218567	77151.03708488471	-0.5675550249885188	8	True
993	1075	1055039	[70986 56488 1800]	648518346346318784	[70964 56490 1801]	[70878 56466 1800]	648518346349538336	162	564720	3843.374698638916	1781.536033630371	1781.536033630371	0.0	1781.536033630371	1781.536033630371	2175.6745319366455	77151.03708488471	1.5817104507163857	1	False
994	1076	1570486	[70934 57062 1826]	648518346349512675	[71012 57042 1824]	[70974 56962 1826]	648518346349538336	237	567819	8105.631790161133	6682.952453613281	5012.644638061523	0.0	5012.644638061523	5012.644638061523	4417.57412147522	77151.03708488471	-2.4787883845506764	1	False
995	1077	784884	[71778 63118 1990]	648518346349463977	[71814 63162 1992]	[71810 63214 1990]	648518346349538336	132	607083	61228.181537628174	59303.98394012451	6237.156723022461	6237.156723022461	5650.0111083984375	8444.552169799805	30765.17682647705	77151.03708488471	-0.341941630235194	8	True
997	1079	3261993	[71698 58742 1892]	648518346349463977	[71699 58755 1890]	[71678 58666 1891]	648518346349538336	180	601154	23830.631603240967	21975.26141357422	2230.7479553222656	0.0	2230.7479553222656	2230.7479553222656	12145.045679092407	77151.03708488471	-0.20782854422092828	8	True
998	1080	1291395	[71892 59702 1865]	648518346342794657	[71952 59688 1867]	[71988 59654 1865]	648518346349538336	192	614226	30834.476879119873	28910.27928161621	1898.5712432861328	5645.740997314453	1898.5712432861328	1898.5712432861328	15977.597772598267	77151.03708488471	-0.7391920158892555	4	True
999	1081	3371235	[71582 58384 1888]	648518346342803751	[71678 58439 1886]	[71586 58452 1886]	648518346349538336	562	598997	21258.532844543457	19403.16265487671	13328.882793426514	0.0	2650.903034210205	2650.903034210205	10955.37205696106	77151.03708488471	0.7274994447730675	1	False
1000	1082	3179522	[71650 60916 1924]	648518346341357593	[71725 60923 1920]	[71750 60886 1924]	648518346349538336	350	603268	42171.5168762207	40247.31927871704	2074.149085998535	11120.841175079346	2074.149085998535	2074.149085998535	21667.45280647278	77151.03708488471	-2.249199667832118	2	True
1001	1083	2994539	[71850 58996 1878]	648518346342794657	[71835 58996 1873]	[71746 58974 1878]	648518346349538336	237	608852	25563.928453445435	23639.730855941772	2621.1116638183594	0.0	2031.9528350830078	2031.9528350830078	13448.363828659058	77151.03708488471	1.1495447494703817	4	True
1002	1084	1914061	[71904 59892 1878]	648518346349463977	[71946 59908 1877]	[71934 59988 1878]	648518346349538336	316	614856	32799.37408065796	30875.176483154297	2484.1780853271484	9719.532409667969	1996.1890716552734	1996.1890716552734	16895.951234817505	77151.03708488471	-0.2194307096989157	8	True
1003	1085	2337815	[71904 59866 1857]	648518346341357593	[71982 59846 1854]	[72000 59854 1857]	648518346349538336	509	616107	32430.74185371399	30506.544256210327	2077.843948364258	0.0	2077.843948364258	2077.843948364258	16300.09739112854	77151.03708488471	-2.6322026432056154	2	True
1004	1086	3322525	[71638 60488 1915]	648518346342794657	[71695 60564 1919]	[71738 60472 1915]	648518346349538336	410	600828	39658.07949638367	37733.881898880005	2635.9105491638184	8854.894487380981	1981.1329193115234	1981.1329193115234	19939.75190925598	77151.03708488471	-1.6084289993398921	4	True
1005	1087	3322556	[71692 60342 1905]	648518346349463977	[71758 60317 1902]	[71766 60278 1905]	648518346349538336	323	603579	37136.18799972534	35211.99040222168	4528.814422607422	4528.814422607422	2635.9105491638184	2635.9105491638184	18874.005640029907	77151.03708488471	-2.243553180415483	8	True
1006	1088	3548066	[71748 62162 1970]	648518346349463977	[71807 62164 1970]	[71804 62232 1970]	648518346349538336	287	607880	52801.56107711792	50877.36347961426	2101.3477478027344	3608.022964477539	2101.3477478027344	2101.3477478027344	27002.494493484497	77151.03708488471	-0.2480618194442106	8	True
1007	1089	1899281	[71930 59170 1871]	648518346349538637	[71900 59268 1870]	[71814 59146 1871]	648518346349538336	311	611909	27657.641664505005	25733.444067001343	2223.6021575927734	4027.5401458740234	2080.964797973633	2080.964797973633	14416.160577774048	77151.03708488471	1.1796307979572087	3	True
1008	1090	1590885	[71826 58732 1870]	648518346349538637	[71798 58768 1872]	[71732 58750 1870]	648518346349538336	241	607018	23630.10151863098	21705.90392112732	3251.7978172302246	0.0	2031.9528350830078	2031.9528350830078	12320.347314834595	77151.03708488471	2.3502881186325086	3	True
1009	1091	3119277	[71890 60650 1913]	648518346349538637	[71891 60656 1915]	[71814 60660 1914]	648518346349538336	260	611142	39792.491176605225	37868.29357910156	1981.1329193115234	12452.610321044922	1343.0248336791992	1343.0248336791992	20400.820566177368	77151.03708488471	2.388579950197867	3	True
1010	1093	3013588	[71696 61002 1940]	648518346342794657	[71733 61047 1940]	[71760 61086 1940]	648518346349538336	118	602705	44111.40091705322	42187.20331954956	2378.1311645507812	4624.303928375244	2378.1311645507812	2378.1311645507812	22228.537645339966	77151.03708488471	-0.829737589055031	4	True
1011	1094	3013910	[71738 64224 2003]	648518346349514376	[71766 64210 2002]	[71790 64170 2004]	648518346349538336	108	605369	69603.68695449829	67679.48935699463	3122.948226928711	0.0	3122.948226928711	3122.948226928711	35259.52147483826	77151.03708488471	-2.748378479541361	1	False
1012	1095	3040446	[71974 59508 1875]	648518346346307841	[71989 59520 1873]	[71940 59512 1873]	648518346349538336	214	616320	29707.021669387817	27782.824071884155	2080.964797973633	0.0	1898.5712432861328	1898.5712432861328	15537.8789768219	77151.03708488471	0.5448921022269391	1	True
1013	1096	3414706	[63840 66744 1234]	648518346341376548	[63859 66811 1236]	[63870 66832 1233]	648518346349538365	298	442682	51510.02352523804	51242.02592086792	3789.8179092407227	0.0	3789.8179092407227	3789.8179092407227	26058.121599197388	63326.872856740774	-0.6436270892363841	1	False
1014	1097	3414385	[62800 64040 1113]	648518346342805319	[62816 64072 1110]	[62728 64040 1112]	648518346349538365	52	388623	25122.128032684326	24854.13042831421	1788.0097351074219	0.0	1788.0097351074219	1788.0097351074219	13044.067623138428	63326.872856740774	1.5567181837984199	1	False
1015	1098	3298314	[62770 63180 1143]	648518346349515369	[62806 63208 1140]	[62726 63174 1141]	648518346349538365	201	388070	19006.584434509277	18738.58683013916	5078.005279541016	0.0	5078.005279541016	5078.005279541016	9447.041515350342	63326.872856740774	0.5645105254433775	7	True
1016	1099	2161630	[63808 66486 1199]	648518346349515369	[63784 66548 1199]	[63722 66524 1199]	648518346349538365	407	439886	48068.859073638916	47800.8614692688	5342.4990234375	5342.4990234375	3789.8179092407227	3789.8179092407227	24601.4127368927	63326.872856740774	1.280097950198236	7	True
1017	1100	3162226	[62182 62018 1128]	648518346341401540	[62178 62061 1127]	[62202 62090 1126]	648518346349538365	54	339763	9418.982536315918	9208.821250915527	7918.893821716309	0.0	6387.04182434082	6387.04182434082	5092.184246063232	63326.872856740774	-0.4458912146691955	1	False
1018	1101	2375278	[62582 64054 1108]	648518346349515369	[62642 64022 1112]	[62686 64024 1108]	648518346349538365	538	377875	24857.938106536865	24589.940502166748	7081.92586517334	7081.92586517334	1788.0097351074219	1788.0097351074219	13171.506046295166	63326.872856740774	-0.9474908982889818	7	True
1019	1102	2781315	[63144 65298 1165]	648518346349515369	[63182 65399 1163]	[63192 65270 1166]	648518346349538365	131	405125	37478.9807472229	37210.98314285278	5007.496475219727	5007.496475219727	5007.496475219727	6764.603813171387	19301.68590927124	63326.872856740774	-2.9145134424839108	7	True
1020	1103	3177200	[62350 61150 1095]	648518346341416145	[62303 61157 1094]	[62246 61128 1095]	648518346349538365	117	348589	1871.498779296875	1553.737808227539	1553.737808227539	0.0	1553.737808227539	1553.737808227539	1378.5923614501953	63326.872856740774	1.3902024838566818	1	False
1021	1104	2366934	[62308 61040 1090]	648518346342792143	[62254 61032 1084]	[62218 61012 1091]	648518346349538365	534	344305	547.626220703125	0.0	0.0	0.0	1553.737808227539	1553.737808227539	0.0	63326.872856740774	1.8837141952029166	1	False
1022	1105	356301	[63544 65976 1187]	648518346349515369	[63514 66020 1187]	[63518 66060 1187]	648518346349538365	91	424762	42928.98631668091	42660.98871231079	5934.697174072266	5934.697174072266	5342.4990234375	8783.663475036621	21900.185417175293	63326.872856740774	-0.01280801344489707	7	True
1023	1106	1880052	[62280 62844 1133]	648518346344502864	[62336 62838 1133]	[62366 62780 1133]	648518346349538365	307	352298	15041.606727600098	14831.445442199707	6387.04182434082	0.0	5078.005279541016	5078.005279541016	7759.734325408936	63326.872856740774	-1.818117423235476	1	False
1024	1107	803322	[64262 67528 1237]	648518346349515369	[64262 67474 1238]	[64202 67468 1238]	648518346349538365	134	464383	56995.8743057251	56727.87670135498	6425.301467895508	9060.129432678223	6425.301467895508	6425.301467895508	28540.524209976196	63326.872856740774	2.2013622185239075	7	True
1025	1108	1771975	[62966 64838 1158]	648518346349515369	[63014 64846 1160]	[63052 64852 1158]	648518346349538365	279	396213	33248.7946434021	32980.79703903198	2452.0735931396484	8715.943382263184	2452.0735931396484	2452.0735931396484	17176.142902374268	63326.872856740774	-1.0101931490596883	7	True
1027	1110	1504130	[62872 64626 1141]	648518346349528961	[62930 64628 1143]	[62964 64610 1141]	648518346349538365	225	393761	31043.280727386475	30775.283123016357	5921.152694702148	0.0	2452.0735931396484	2452.0735931396484	15699.31678390503	63326.872856740774	-0.915361713510883	1	False
1028	1112	269039	[58270 60190 1607]	648518346349492777	[58227 60186 1606]	[58170 60186 1606]	648518346349538368	115	172862	39846.18843841553	40225.97241973877	4432.71955871582	0.0	4432.71955871582	4432.71955871582	20459.675441741943	81137.10825383276	0.7841265700019494	2	True
1029	1113	255709	[58050 61716 1646]	648518346349538644	[58108 61720 1644]	[58154 61716 1646]	648518346349538368	82	167006	52553.64870452881	52933.43268585205	2841.2315216064453	17132.356241226196	2841.2315216064453	2841.2315216064453	26978.91512298584	81137.10825383276	-1.7523140756635454	4	True
1030	1114	765731	[57998 61376 1635]	648518346349492777	[58050 61390 1633]	[58098 61374 1635]	648518346349538368	130	163833	49831.94997406006	50211.7339553833	1642.7350311279297	10185.992553710938	1642.7350311279297	1642.7350311279297	25403.813079833984	81137.10825383276	-1.5187234269599665	2	True
1031	1115	1230521	[58368 62776 1697]	648518346349538644	[58368 62804 1695]	[58306 62828 1697]	648518346349538368	184	186036	62334.37990570068	62714.163887023926	10084.395027160645	10084.395027160645	1595.3641662597656	1595.3641662597656	31413.02428817749	81137.10825383276	0.9275403998646748	4	True
1033	1117	1949949	[58726 55124 1565]	648518346341420558	[58752 55152 1562]	[58820 55032 1566]	648518346349538368	326	207357	1521.7441864013672	0.0	0.0	0.0	4338.503440856934	4338.503440856934	0.0	81137.10825383276	-1.2498417114487672	1	False
1034	1118	1844340	[58174 59394 1600]	648518346349538608	[58212 59392 1599]	[58256 59414 1600]	648518346349538368	296	171531	34123.65449523926	34503.4384765625	3119.930938720703	0.0	2811.1490478515625	2811.1490478515625	17072.374320983887	81137.10825383276	-1.6816995777563537	1	True
1035	1119	2253635	[58730 56800 1555]	648518346345771241	[58736 56826 1557]	[58826 56840 1555]	648518346349538368	455	206129	13168.453552246094	13530.385482788086	6757.06965637207	0.0	6757.06965637207	6757.06965637207	7020.381935119629	81137.10825383276	-1.8270560743622324	1	False
1036	1121	1479115	[58402 59664 1592]	648518346349538644	[58372 59686 1595]	[58302 59684 1592]	648518346349538368	221	186844	35712.42506790161	36092.20904922485	2811.1490478515625	4510.274793624878	2811.1490478515625	2811.1490478515625	18196.066440582275	81137.10825383276	2.0433807662919015	4	True
1037	1122	2848727	[58080 61162 1633]	648518346345882520	[58116 61227 1633]	[58134 61226 1632]	648518346349538368	63	166023	48380.8918838501	48760.67586517334	2064.7001037597656	0.0	1642.7350311279297	1642.7350311279297	24517.222427368164	81137.10825383276	-0.5877825084158014	1	False
1038	1123	3043671	[58206 62808 1705]	648518346349463977	[58239 62852 1707]	[58264 62890 1705]	648518346349538368	154	172530	63243.218254089355	63623.0022354126	1595.3641662597656	0.0	1595.3641662597656	1595.3641662597656	32213.64213180542	81137.10825383276	-0.49117791501850916	1	True
1039	1124	3169654	[58130 60990 1627]	648518346349508607	[58135 61024 1625]	[58102 61064 1626]	648518346349538368	102	167496	46687.82441711426	47067.6083984375	6911.162147521973	17659.66096496582	2064.7001037597656	2064.7001037597656	23788.866584777832	81137.10825383276	0.3301014800543839	2	True
1040	1125	3280706	[58470 58864 1590]	648518346349508607	[58531 58873 1588]	[58570 58884 1590]	648518346349538368	211	195029	29175.725067138672	29555.509048461914	16469.640579223633	0.0	2126.356246948242	2126.356246948242	15099.390235900879	81137.10825383276	-2.0742256720947987	2	True
1041	1126	317564	[58406 59148 1589]	648518346349538644	[58468 59124 1588]	[58506 59136 1590]	648518346349538368	87	192811	31226.694915771484	31606.478897094727	2126.356246948242	0.0	2126.356246948242	2126.356246948242	15991.320457458496	81137.10825383276	-2.20032943339221	4	True
1042	1127	118572	[69412 60646 840]	648518346349463374	[69459 60649 837]	[69490 60648 840]	648518346349538378	169	555743	56156.7861289978	51495.03987312317	5046.979446411133	5046.979446411133	1561.124740600586	1561.124740600586	28439.188871383667	80528.44411699785	-2.5532688893824704	7	True
1043	1128	245060	[68548 55168 697]	648518346349513800	[68580 55114 698]	[68642 55204 698]	648518346349538378	81	488717	8358.808967590332	3467.4169921875	3467.4169921875	0.0	3467.4169921875	3467.4169921875	4470.368003845215	80528.44411699785	-2.7194634786749585	1	False
1044	1129	116883	[69440 58098 812]	648518346349463374	[69429 58142 810]	[69364 58148 811]	648518346349538378	173	553264	35621.11850357056	30959.372247695923	5233.3319091796875	8874.429656982422	5233.3319091796875	5233.3319091796875	18175.214765548706	80528.44411699785	1.1180688093357614	7	True
1045	1130	521914	[69588 60824 846]	648518346349464706	[69588 60780 846]	[69542 60740 846]	648518346349538378	106	562825	56873.386837005615	52211.64058113098	1561.124740600586	26803.039665222168	1561.124740600586	1561.124740600586	28814.76855278015	80528.44411699785	1.9649862423857893	2	True
1046	1131	526495	[68372 54698 700]	648518346346980054	[68442 54712 702]	[68470 54716 700]	648518346349538378	107	480584	5168.258819580078	0.0	0.0	0.0	3467.4169921875	3467.4169921875	3001.725296020508	80528.44411699785	-0.6956064495779402	1	False
1047	1132	664834	[69366 61476 857]	648518346341421549	[69426 61488 856]	[69466 61476 857]	648518346349538378	120	552309	62780.931049346924	58119.18479347229	6845.628364562988	0.0	1168.5311737060547	1168.5311737060547	31906.358289718628	80528.44411699785	-1.6981877351188428	1	False
1048	1133	828482	[69486 61490 862]	648518346349463374	[69519 61504 861]	[69482 61502 861]	648518346349538378	83	558773	63045.688846588135	58383.9425907135	1168.5311737060547	7507.723876953125	1168.5311737060547	1168.5311737060547	31906.358289718628	80528.44411699785	0.3796533991238149	7	True
1049	1134	841782	[69356 58886 822]	648518346349463374	[69353 58945 823]	[69316 58980 821]	648518346349538378	314	548005	41729.26516342163	37067.518907547	2278.4415130615234	7181.497421264648	1375.9454345703125	1375.9454345703125	21380.52534675598	80528.44411699785	0.374540207799604	7	True
1050	1135	1605368	[69640 60032 848]	648518346349463374	[69602 60082 849]	[69536 60052 848]	648518346349538378	244	563750	51718.53329086304	47056.7870349884	6097.106140136719	6097.106140136719	5046.979446411133	5763.580154418945	26272.76961708069	80528.44411699785	1.6039407021995284	7	True
1051	1136	1917715	[69368 58744 800]	648518346349538606	[69354 58753 803]	[69274 58732 800]	648518346349538378	181	548592	40077.639850616455	35415.89359474182	5442.077590942383	0.0	2278.4415130615234	2278.4415130615234	20295.1847782135	80528.44411699785	1.9822427898649824	1	True
1053	1138	3106140	[69268 57146 781]	648518346349463374	[69260 57195 783]	[69212 57162 779]	648518346349538378	249	541280	27182.986949920654	22393.513584136963	19307.487380981445	0.0	3760.7894134521484	3760.7894134521484	13935.574834823608	80528.44411699785	0.23169001203493603	7	True
1054	1139	3319701	[69178 57566 788]	648518346349464706	[69236 57627 785]	[69192 57530 786]	648518346349538378	155	540969	30651.10870742798	25989.362451553345	3760.7894134521484	0.0	3760.7894134521484	3760.7894134521484	15539.681226730347	80528.44411699785	0.3229641484469376	2	True
1055	1140	1480331	[69390 59074 814]	648518346349538638	[69396 59038 815]	[69332 59006 814]	648518346349538378	221	551557	42043.49906539917	37381.752809524536	1375.9454345703125	0.0	1375.9454345703125	1375.9454345703125	21380.52534675598	80528.44411699785	1.886213570264922	2	True
1056	1141	3218549	[69524 59330 853]	648518346349463374	[69500 59346 851]	[69430 59342 853]	648518346349538378	63	557360	45936.29725265503	41274.550996780396	3044.5917358398438	4207.032089233398	3044.5917358398438	3044.5917358398438	23405.258157730103	80528.44411699785	0.9238270152080276	7	True
1057	1142	174987	[69252 59176 835]	648518346349538638	[69304 59190 834]	[69334 59140 835]	648518346349538378	75	544793	43694.25426864624	39032.50801277161	2388.234893798828	2388.234893798828	2375.284896850586	2375.284896850586	22219.79669380188	80528.44411699785	-2.226330249685446	2	True
1058	1144	433976	[62682 54724 1697]	648518346349491606	[62640 54714 1695]	[62580 54736 1697]	648518346349538387	98	328002	56765.019313812256	55786.851512908936	1245.2853698730469	4114.697769165039	1245.2853698730469	1245.2853698730469	29066.31569671631	79071.19388620136	1.5939462265658777	5	True
1059	1146	315166	[62660 54200 1687]	648518346349491606	[62612 54188 1688]	[62572 54162 1687]	648518346349538387	87	326123	52747.975482940674	51769.80768203735	1697.3211212158203	7081.003448486328	1697.3211212158203	1697.3211212158203	26764.491050720215	79071.19388620136	2.2049447452691524	5	True
1060	1147	1849339	[61850 52462 1667]	648518346349538685	[61993 52488 1672]	[61928 52396 1667]	648518346349538387	815	283350	38051.45059585571	37073.28279495239	3275.8275604248047	5700.445495605469	2593.1578826904297	2593.1578826904297	19527.783779144287	79071.19388620136	-1.5286311161071646	2	True
1061	1148	2032159	[62722 54014 1687]	648518346349508842	[62689 53989 1685]	[62618 54022 1687]	648518346349538387	433	330583	51309.68645095825	50331.51865005493	5853.553619384766	10696.2832736969	1697.3211212158203	1697.3211212158203	26141.95143890381	79071.19388620136	1.51805380716976	4	True
1062	1149	1498486	[61866 51928 1663]	648518346349513239	[61846 51950 1664]	[61770 51902 1663]	648518346349538387	225	277477	33444.88377761841	32466.715976715088	2001.5328674316406	0.0	2001.5328674316406	2001.5328674316406	17340.187076568604	79071.19388620136	1.8097028267029363	1	False
1063	1150	3168775	[62248 52676 1667]	648518346349508842	[62276 52759 1666]	[62228 52658 1670]	648518346349538387	59	297429	40823.236209869385	39845.068408966064	904.2942504882812	0.0	904.2942504882812	904.2942504882812	20808.417324066162	79071.19388620136	3.0161279044595277	4	True
1064	1151	3298154	[61440 51398 1661]	648518346349493129	[61506 51381 1661]	[61512 51404 1659]	648518346349538387	173	263316	28068.870315551758	27090.702514648438	6889.951705932617	0.0	4494.346267700195	4494.346267700195	14392.804416656494	79071.19388620136	-0.639020674545	2	True
1065	1152	2877980	[62234 53326 1675]	648518346349491606	[62342 53385 1682]	[62308 53250 1675]	648518346349538387	62	300672	45970.33169937134	44992.16389846802	5345.655197143555	5806.077377319336	5345.655197143555	5345.655197143555	23416.406665802002	79071.19388620136	-2.0419798322137397	5	True
1066	1154	3334507	[62788 55474 1724]	648518346341420279	[62842 55515 1725]	[62790 55496 1726]	648518346349538387	128	338296	63926.16787338257	62948.00007247925	3958.660171508789	0.0	2890.4911041259766	2890.4911041259766	32439.77406311035	79071.19388620136	2.504908747327967	1	False
1067	1155	2912313	[61562 51938 1671]	648518346349538685	[61612 51941 1670]	[61660 51904 1671]	648518346349538387	167	268492	32351.005100250244	31372.837299346924	4494.346267700195	0.0	1244.4116744995117	1244.4116744995117	16690.67572402954	79071.19388620136	-1.3744025635499506	2	True
1068	1156	3120960	[60808 50070 1668]	648518346342924282	[60786 50088 1667]	[60832 50120 1670]	648518346349538387	88	223240	16538.88313293457	15562.205028533936	4225.867881774902	0.0	4225.867881774902	4225.867881774902	8653.74716758728	79071.19388620136	-2.9118942928803384	1	False
1069	1157	1640916	[62136 52706 1676]	648518346349491606	[62194 52726 1674]	[62216 52674 1676]	648518346349538387	250	293233	40452.56215286255	39474.39435195923	2593.1578826904297	7126.878282546997	904.2942504882812	904.2942504882812	20597.236110687256	79071.19388620136	-2.475066284089451	5	True
1070	1158	1821096	[61708 52226 1657]	648518346349493129	[61764 52244 1656]	[61786 52184 1657]	648518346349538387	290	274019	35207.83497619629	34229.66717529297	2636.9141998291016	7359.901485443115	1860.5370635986328	1860.5370635986328	18081.47618484497	79071.19388620136	-1.9978904118517091	2	True
1071	1159	1991672	[61602 51988 1663]	648518346349491606	[61666 52042 1662]	[61696 51986 1664]	648518346349538387	340	270673	33416.65211105347	32438.484310150146	1244.4116744995117	0.0	1244.4116744995117	1244.4116744995117	17340.187076568604	79071.19388620136	-1.8814561972648929	5	True
1072	1160	3071887	[62764 55042 1714]	648518346349508842	[62769 55059 1708]	[62688 55098 1713]	648518346349538387	393	334950	60146.10326766968	59167.93546676636	3490.012680053711	4698.790191650391	3490.012680053711	3490.012680053711	30546.183937072754	79071.19388620136	1.255769378727653	4	True
1073	1161	3153319	[62666 54598 1688]	648518346349508842	[62638 54581 1689]	[62584 54596 1689]	648518346349538387	90	327072	55611.139110565186	54632.971309661865	2960.8175659179688	4658.138687133789	1245.2853698730469	1245.2853698730469	28185.38397216797	79071.19388620136	2.800126320515796	4	True
1074	1162	3186714	[62920 55874 1725]	648518346349514425	[62860 55872 1726]	[62850 55828 1726]	648518346349538387	142	339197	66681.2734336853	65703.10563278198	2890.4911041259766	0.0	2890.4911041259766	2890.4911041259766	33651.833641052246	79071.19388620136	2.415458813294332	1	False
1075	1163	384140	[103658 57348 987]	648518346349508344	[103725 57354 988]	[103738 57326 987]	648518346349538410	198	404827	45066.45775794983	38599.57067108154	16770.04398727417	0.0	3103.5985717773438	3103.5985717773438	23095.6719455719	82203.2471787702	-1.3978271098374488	1	False
1076	1164	449349	[105232 55050 1057]	648518346349514105	[105204 55052 1059]	[105138 55038 1058]	648518346349538410	99	500319	23035.806848526	16568.919761657715	9524.926544189453	0.0	1812.649169921875	1812.649169921875	12057.641986846924	82203.2471787702	1.4920670707061081	1	False
1077	1165	505151	[104962 55220 1039]	648518346349464515	[104984 55228 1040]	[105028 55240 1041]	648518346349538410	105	490446	24835.762796401978	18379.876136779785	904.7927703857422	0.0	904.7927703857422	904.7927703857422	13191.250591278076	82203.2471787702	-2.5827325692624243	3	True
1078	1166	100696	[103884 58920 1021]	648518346349463803	[103944 58931 1018]	[103954 58890 1021]	648518346349538410	313	419729	59083.6398601532	52616.75277328491	9053.477378845215	11798.143356323242	9053.477378845215	9053.477378845215	30434.98978614807	82203.2471787702	-2.7233680320562206	2	True
1079	1167	340782	[104696 55652 1045]	648518346349464457	[104745 55657 1045]	[104762 55694 1044]	648518346349538410	76	479144	29015.518365859985	22548.6312789917	838.6056976318359	5364.373180389404	838.6056976318359	838.6056976318359	14603.095043182373	82203.2471787702	-1.3815355715199045	2	True
1080	1168	2055432	[104684 55628 1040]	648518346349464515	[104742 55626 1040]	[104760 55682 1040]	648518346349538410	363	479691	28945.588289260864	22478.701202392578	5294.443103790283	4821.552352905273	838.6056976318359	838.6056976318359	14603.095043182373	82203.2471787702	-1.9364499338030448	3	True
1081	1169	3087780	[105170 55214 1043]	648518346349464457	[105241 55260 1053]	[105092 55244 1045]	648518346349538410	803	502439	24848.456018447876	18381.56893157959	2533.558822631836	0.0	1812.649169921875	1812.649169921875	13439.350566864014	82203.2471787702	1.7800268130567198	2	True
1082	1170	3102487	[104944 55076 1049]	648518346349464646	[104998 55153 1045]	[105032 55104 1049]	648518346349538410	211	489964	23996.920129776	17541.03347015381	2319.166305541992	0.0	904.7927703857422	904.7927703857422	12714.033634185791	82203.2471787702	-2.462185166477858	1	True
1083	1171	1573643	[104662 53016 1031]	648518346342805096	[104638 53060 1032]	[104566 53020 1031]	648518346349538410	238	473980	6508.272327423096	0.0	0.0	0.0	7528.508571624756	7528.508571624756	4163.05771446228	82203.2471787702	0.9860642033530156	1	False
1085	1173	2220184	[103442 57590 999]	648518346349463803	[103488 57588 997]	[103530 57606 999]	648518346349538410	436	389451	48013.97113609314	41547.08404922485	3103.5985717773438	0.0	2753.0426483154297	2753.0426483154297	24330.7031955719	82203.2471787702	-1.1388091743413982	2	True
1086	1174	3275806	[103478 57852 1011]	648518346349464515	[103525 57871 1011]	[103568 57848 1010]	648518346349538410	71	391799	50351.11742973328	43884.23034286499	2753.0426483154297	22240.089263916016	2753.0426483154297	2753.0426483154297	25721.259210586548	82203.2471787702	-1.149589162199642	3	True
1087	1175	3338759	[104722 53958 1042]	648518346349514564	[104775 53958 1041]	[104810 53944 1043]	648518346349538410	169	481237	13657.679580688477	7528.508571624756	7528.508571624756	0.0	7528.508571624756	7528.508571624756	7429.301959991455	82203.2471787702	-2.349039165461571	1	False
1088	1176	812760	[89908 50058 239]	648518346349528963	[89962 50076 235]	[90002 50086 239]	648518346349538421	174	326891	19158.18660736084	16695.734016418457	16695.734016418457	0.0	1874.9361763000488	1874.9361763000488	9701.06057548523	69896.75242285978	-1.4136053777971436	1	False
1089	1177	31140	[90064 53348 290]	648518346349528975	[90050 53377 290]	[90020 53392 291]	648518346349538421	146	331024	47757.44333648682	45294.99074554443	7852.422821044922	0.0	3255.2372436523438	3255.2372436523438	24257.156436920166	69896.75242285978	2.8353291685087885	1	False
1090	1178	1903618	[90126 52350 289]	648518346349538637	[90150 52448 292]	[90070 52422 289]	648518346349538421	313	339439	40034.504974365234	37572.05238342285	3113.1079711914062	5237.985641479492	2954.043487548828	2954.043487548828	20485.255710601807	69896.75242285978	0.7359077688259031	2	True
1091	1179	3151816	[90064 53696 311]	648518346347456001	[90068 53719 309]	[90000 53770 311]	648518346349538421	195	332221	50101.24467468262	47638.792083740234	3255.2372436523438	17725.661163330078	3255.2372436523438	3255.2372436523438	25520.28689956665	69896.75242285978	1.1362456992988563	2	True
1092	1180	853771	[89570 55200 305]	648518346349508912	[89638 55196 306]	[89674 55242 305]	648518346349538421	139	313634	62562.593688964844	60100.14109802246	1906.3992004394531	0.0	1906.3992004394531	1906.3992004394531	31830.756771087646	69896.75242285978	-1.5202860409106382	1	False
1093	1181	1505361	[89464 48474 119]	648518346349514752	[89454 48428 119]	[89544 48390 120]	648518346349538421	226	306017	3598.211494445801	0.0	0.0	0.0	16695.734016418457	16695.734016418457	1630.6697177886963	69896.75242285978	-1.8178464723666001	1	False
1094	1182	2118599	[89964 52168 275]	648518346349508915	[89950 52156 278]	[89872 52152 275]	648518346349538421	388	326926	37113.264236450195	34650.81164550781	2844.698944091797	0.0	2316.744903564453	2316.744903564453	19037.876064300537	69896.75242285978	1.1241024203995238	1	True
1095	1183	60374	[90026 51720 281]	648518346349538536	[89994 51839 285]	[89928 51782 281]	648518346349538421	243	329144	35089.063343048096	32626.610752105713	1857.8239135742188	5064.170211791992	1857.8239135742188	1857.8239135742188	17731.424571990967	69896.75242285978	1.1406973234155682	2	True
1096	1184	1684027	[90058 51388 256]	648518346349538536	[90060 51336 257]	[89988 51386 257]	648518346349538421	323	331830	30295.927207946777	27833.474617004395	9842.361591339111	0.0	2557.902557373047	2557.902557373047	15764.39033126831	69896.75242285978	2.4942113252997746	2	True
1097	1185	1693605	[90038 50156 255]	648518346347455249	[90055 50168 254]	[90086 50216 255]	648518346349538421	67	330974	21073.16177368164	18774.17276763916	1472.9655113220215	0.0	1472.9655113220215	1472.9655113220215	11088.038249969482	69896.75242285978	-0.5797287416798474	1	False
1100	1188	3554455	[89840 54968 296]	648518346349493085	[89901 54956 295]	[89910 54956 297]	648518346349538421	350	324102	60466.92263793945	58004.47004699707	10373.226913452148	22971.105949401855	2017.5735168457031	2017.5735168457031	30610.05097579956	69896.75242285978	-2.7769000702807025	2	True
1101	1189	3319176	[89972 51942 268]	648518346349538637	[89973 51912 268]	[89928 51862 268]	648518346349538421	174	327151	34901.67840194702	32439.22581100464	2664.707061767578	0.0	1857.8239135742188	1857.8239135742188	17971.005321502686	69896.75242285978	2.6759745329111113	2	True
1102	1190	1967004	[89766 52240 291]	648518346349493085	[89810 52264 290]	[89832 52216 290]	648518346349538421	101	320553	38304.396015167236	35841.94342422485	2375.7097244262695	0.0	2375.7097244262695	2375.7097244262695	19644.217014312744	69896.75242285978	-0.6623585587330759	2	True
1103	1191	2915241	[89726 55020 311]	648518346347478694	[89803 55052 313]	[89796 55086 311]	648518346349538421	517	320763	61053.27491760254	58590.822326660156	2017.5735168457031	0.0	1906.3992004394531	1906.3992004394531	31091.30471420288	69896.75242285978	-0.662387703668501	1	True
1104	1192	218544	[89948 50248 240]	648518346349514678	[89984 50236 240]	[90006 50180 240]	648518346349538421	79	328123	20893.20204925537	18430.74945831299	1874.9361763000488	0.0	1472.9655113220215	1472.9655113220215	10748.758518218994	69896.75242285978	-2.0391319203440497	1	False
1105	1193	214349	[90010 51614 271]	648518346347456001	[89986 51606 269]	[89924 51616 271]	648518346349538421	559	327674	32480.32600402832	30017.873413085938	2557.902557373047	0.0	2557.902557373047	2557.902557373047	16898.94491958618	69896.75242285978	1.0800035316423382	2	True
1106	1194	1447648	[81706 55040 1426]	648518346349529031	[81658 55084 1423]	[81598 55038 1426]	648518346349538440	216	685681	9668.886085510254	9848.170677185059	2182.4020385742188	0.0	2182.4020385742188	2182.4020385742188	5681.094738006592	72380.38607306933	1.043886133764681	1	False
1107	1195	2909985	[82302 56094 1463]	648518346341400324	[82346 56112 1463]	[82360 56104 1463]	648518346349538440	154	732712	23772.851364135742	23712.392066955566	1100.390853881836	0.0	1100.390853881836	1100.390853881836	10522.323017120361	72380.38607306933	0.9686283697222838	1	False
1109	1197	2247971	[82296 55998 1458]	648518346349508607	[82346 56054 1457]	[82312 56106 1458]	648518346349538440	452	733452	23659.54280090332	23599.083503723145	6254.450782775879	0.0	1100.390853881836	1100.390853881836	10522.323017120361	72380.38607306933	1.3272007712539562	5	True
1110	1198	2150772	[82876 60978 1566]	648518346342790933	[82864 61006 1570]	[82776 60944 1567]	648518346349538440	402	751195	60260.63981628418	60041.5531539917	1326.949966430664	0.0	1326.949966430664	1326.949966430664	30790.546447753906	72380.38607306933	2.097264066190303	1	False
1111	1199	1878963	[82074 58552 1515]	648518346349463975	[82134 58584 1518]	[82176 58554 1515]	648518346349538440	306	722341	39841.58690261841	39534.11880111694	1819.8377075195312	5114.025054931641	1819.8377075195312	1819.8377075195312	20060.104820251465	72380.38607306933	-0.7847103185705293	6	True
1112	1200	1362264	[82346 58114 1491]	648518346349463975	[82320 58100 1493]	[82250 58082 1491]	648518346349538440	203	730363	35298.77397918701	35079.68731689453	3128.785873413086	4507.204971313477	1642.7939453125	1642.7939453125	18217.82260131836	72380.38607306933	2.4137599708469164	6	True
1113	1201	1528928	[82360 58252 1501]	648518346341359873	[82322 58274 1501]	[82258 58240 1501]	648518346349538440	229	731779	36900.96718597412	36681.88052368164	1642.7939453125	4142.028213500977	1642.7939453125	1642.7939453125	18989.098503112793	72380.38607306933	1.615505397232579	3	True
1114	1202	1131594	[82238 59402 1525]	648518346349463977	[82305 59391 1523]	[82284 59334 1525]	648518346349538440	346	730721	46337.3862991333	46118.29963684082	1987.8622283935547	0.0	1987.8622283935547	1987.8622283935547	23354.995723724365	72380.38607306933	2.9438344724223446	1	True
1115	1203	1446953	[82914 62216 1587]	648518346349508607	[82954 62206 1588]	[82998 62184 1587]	648518346349538440	216	757876	69931.14544677734	69712.05878448486	2630.76277923584	2630.76277923584	2630.76277923584	2941.2911834716797	35388.78541946411	72380.38607306933	-1.4258145802893034	5	True
1116	1204	1855647	[81854 56188 1441]	648518346342790615	[81838 56180 1445]	[81756 56152 1441]	648518346349538440	299	697705	19033.630462646484	18668.008445739746	5197.212097167969	0.0	3703.9873046875	3703.9873046875	10097.261882781982	72380.38607306933	2.179030126739369	1	False
1117	1205	1367761	[81836 55526 1434]	648518346349468840	[81821 55579 1433]	[81740 55568 1434]	648518346349538440	666	697340	13928.428031921387	14009.589469909668	4340.655792236328	0.0	4340.655792236328	4340.655792236328	8401.156162261963	72380.38607306933	1.596128890925535	1	False
1118	1206	305727	[82118 57152 1480]	648518346341359873	[82153 57290 1478]	[82068 57070 1479]	648518346349538440	147	723399	28818.641975402832	28599.55531311035	12479.574737548828	0.0	1693.421142578125	1693.421142578125	15196.078758239746	72380.38607306933	0.30615963482418934	3	True
1119	1207	1456455	[82344 57704 1499]	648518346341359873	[82326 57758 1498]	[82258 57752 1499]	648518346349538440	217	731201	33061.31189727783	32842.22523498535	1506.1578979492188	4247.5501708984375	1506.1578979492188	1506.1578979492188	16861.980766296387	72380.38607306933	0.7946652325236555	3	True
1120	1208	2125395	[82486 59488 1540]	648518346349463975	[82470 59520 1537]	[82400 59498 1540]	648518346349538440	390	737573	47796.38599395752	47577.29933166504	2152.4640197753906	8542.601707458496	2152.4640197753906	2152.4640197753906	24106.176300048828	72380.38607306933	2.071378195099109	6	True
1121	1209	3215405	[82740 60982 1580]	648518346349463975	[82767 61003 1580]	[82790 61054 1580]	648518346349538440	61	748535	60154.03052520752	59934.94386291504	12723.674209594727	12723.674209594727	1326.949966430664	1326.949966430664	30674.308219909668	72380.38607306933	-0.18799595346874887	6	True
1122	1210	3034681	[82002 57388 1476]	648518346349508607	[82131 57469 1484]	[82092 57370 1476]	648518346349538440	401	722324	30389.094535827637	30160.756690979004	1693.421142578125	13936.718734741211	1632.1115417480469	1632.1115417480469	15764.234275817871	72380.38607306933	-0.3120047991967701	5	True
1124	1212	3034492	[82412 59272 1525]	648518346349524055	[82346 59179 1525]	[82308 59320 1525]	648518346349538440	224	733239	44588.8313369751	44369.74467468262	5444.593566894531	0.0	1987.8622283935547	1987.8622283935547	22868.10551071167	72380.38607306933	1.9454232043243924	1	False
1126	1214	3336758	[81366 54962 1408]	648518346349515497	[81424 54953 1406]	[81462 54922 1408]	648518346349538440	520	669442	8252.402297973633	7793.737468719482	7793.737468719482	0.0	2144.721389770508	2144.721389770508	4588.420476913452	72380.38607306933	-2.3053070569262397	1	False
1127	1215	3274529	[81824 56392 1480]	648518346346315621	[81843 56421 1479]	[81846 56484 1480]	648518346349538440	249	697359	21732.759300231934	21608.171730041504	3703.9873046875	0.0	3703.9873046875	3703.9873046875	11989.138463973999	72380.38607306933	-0.42664910015338536	1	False
1128	1216	1420429	[83068 61894 1585]	648518346349508607	[83050 61920 1587]	[82996 61944 1586]	648518346349538440	212	762376	67480.79197692871	67261.70531463623	2283.6631469726562	29701.503173828125	2283.6631469726562	2283.6631469726562	34274.64995956421	72380.38607306933	2.45531064652174	5	True
1129	1217	2078163	[82008 58382 1504]	648518346349508607	[82078 58392 1508]	[82108 58388 1504]	648518346349538440	370	719138	38204.242572784424	37896.77447128296	2523.589458465576	7972.5161209106445	1819.8377075195312	1819.8377075195312	19870.308433532715	72380.38607306933	-1.0157220055069882	5	True
1130	1219	1592827	[82150 57582 1497]	648518346349463975	[82197 57609 1497]	[82188 57658 1496]	648518346349538440	75	725189	31911.63762664795	31692.55096435547	1603.3345489501953	0.0	1506.1578979492188	1506.1578979492188	16333.801429748535	72380.38607306933	0.027640497654509776	6	True
1131	1220	659038	[81200 54068 1379]	648518346346585069	[81320 53992 1382]	[81158 53970 1378]	648518346349538440	658	661164	1243.7854766845703	0.0	0.0	0.0	7793.737468719482	7793.737468719482	774.2389373779297	72380.38607306933	-0.5187018241851971	1	False
1132	1221	1007368	[83060 61626 1602]	648518346349463975	[83050 61680 1601]	[82984 61664 1601]	648518346349538440	156	762625	66159.62996673584	65940.54330444336	6293.489372253418	6135.448318481445	2283.6631469726562	2283.6631469726562	33572.90198135376	72380.38607306933	0.7064049666981622	6	True
1133	1223	1134161	[83030 62536 1608]	648518346341368255	[83095 62510 1603]	[83134 62524 1608]	648518346349538440	425	764950	72739.67291641235	72520.58625411987	2941.2911834716797	0.0	2941.2911834716797	2941.2911834716797	36978.48374938965	72380.38607306933	-2.39262350211015	1	False
1134	1225	1186249	[84574 58690 1973]	648518346349463977	[84637 58692 1974]	[84592 58674 1975]	648518346349538466	180	480112	69242.7725982666	68048.7594909668	1779.6674041748047	0.0	1779.6674041748047	1779.6674041748047	35170.49851989746	65457.10431150428	2.9807940133758764	1	True
1135	1226	2033081	[84628 58518 1966]	648518346349463975	[84659 58500 1967]	[84606 58476 1967]	648518346349538466	96	480892	67463.1051940918	66269.09208679199	15157.552894592285	0.0	1779.6674041748047	1779.6674041748047	34134.418060302734	65457.10431150428	2.881449174697604	1	True
1136	1227	692794	[84464 57070 1867]	648518346342792506	[84461 57030 1867]	[84440 56990 1868]	648518346349538466	62	474335	52379.804748535156	51185.79164123535	30489.993656158447	0.0	15157.552894592285	15157.552894592285	26821.17085647583	65457.10431150428	2.9259247537923043	1	False
1137	1229	657455	[84744 54142 1653]	648518346349510199	[84784 54152 1651]	[84820 54204 1653]	648518346349538466	119	484687	22055.17583847046	20861.162731170654	20861.162731170654	0.0	20861.162731170654	20861.162731170654	11644.59051322937	65457.10431150428	-0.9178995984126356	1	False
1138	1230	2945309	[83518 52696 1517]	648518346346318523	[83553 52657 1519]	[83526 52604 1517]	648518346349538466	310	435711	1384.7278594970703	0.0	0.0	0.0	20861.162731170654	20861.162731170654	1128.3148193359375	65457.10431150428	-0.502202500485739	1	False
1139	1231	1764695	[88054 62368 1278]	648518346341394514	[88022 62394 1276]	[87986 62416 1278]	648518346349538478	277	416268	55559.97031211853	56104.586347579956	23811.94453048706	0.0	7043.4899044036865	7043.4899044036865	28316.184427261353	79541.73835052372	0.9071066796852548	1	False
1140	1232	1149899	[89818 56602 1221]	648518346341397888	[89786 56592 1224]	[89714 56602 1221]	648518346349538478	174	522490	4249.379241943359	6301.535369873047	4328.929046630859	0.0	4328.929046630859	4328.929046630859	1777.1837921142578	79541.73835052372	2.2649203810551115	1	False
1141	1235	341583	[89312 56548 1237]	648518346347453451	[89410 56546 1239]	[89418 56546 1237]	648518346349538478	106	507380	4935.570693969727	5505.876113891602	5505.876113891602	0.0	4328.929046630859	4328.929046630859	2434.3193321228027	79541.73835052372	-1.4987829974636566	1	False
1142	1236	1996927	[89532 56232 1279]	648518346349510085	[89546 56208 1277]	[89544 56134 1279]	648518346349538478	824	513577	5185.613901138306	0.0	0.0	0.0	5505.876113891602	5505.876113891602	1391.0586395263672	79541.73835052372	-0.3833392559049353	1	False
1143	1237	1555382	[88354 58268 1195]	648518346349378422	[88382 58296 1195]	[88372 58370 1195]	648518346349538478	234	440675	20566.37827682495	20981.38670349121	8241.199111938477	0.0	8241.199111938477	8241.199111938477	10593.430763244629	79541.73835052372	-0.8947548645908733	1	False
1144	1238	1034204	[88226 59646 1188]	648518346349538681	[88269 59672 1189]	[88308 59688 1188]	648518346349538478	65	434185	32070.142444610596	32485.150871276855	2823.4850311279297	2823.4850311279297	2823.4850311279297	11808.944854736328	16537.025550842285	79541.73835052372	-1.1786700263124439	2	True
1145	1239	2275784	[88272 59374 1187]	648518346349538681	[88334 59354 1188]	[88366 59402 1187]	648518346349538478	469	437006	29329.390342712402	29778.59694671631	9102.390930175781	0.0	2823.4850311279297	9102.390930175781	14729.262840270996	79541.73835052372	-1.5995885101406846	2	True
1146	1240	2976519	[73378 60178 1248]	648518346349538536	[73411 60239 1247]	[73362 60210 1250]	648518346349538527	299	555564	29395.942567825317	27575.96174812317	14704.612342834473	0.0	2331.149139404297	2331.149139404297	15080.897468566895	48560.669120766855	2.7338459506798434	1	True
1147	1241	380754	[73586 60318 1252]	648518346349463374	[73570 60427 1255]	[73480 60338 1252]	648518346349538527	390	565625	31517.74754333496	29697.766723632812	2331.149139404297	0.0	2331.149139404297	2331.149139404297	15746.801940917969	48560.669120766855	1.8279855090027202	2	True
1148	1242	2296703	[73440 62482 1339]	648518346341357593	[73410 62498 1335]	[73342 62506 1339]	648518346349538527	482	555601	49678.98066139221	47858.99984169006	10830.944641113281	0.0	1647.7773895263672	1647.7773895263672	25183.51958847046	48560.669120766855	1.9749075903042876	1	True
1149	1243	1061870	[73394 62956 1345]	648518346341396743	[73435 63003 1344]	[73462 63008 1346]	648518346349538527	76	556482	53748.55268287659	51928.57186317444	2780.748336791992	0.0	2780.748336791992	2780.748336791992	27356.253910064697	48560.669120766855	-2.8059735124495258	1	False
1150	1244	3537712	[72262 57006 1180]	648518346342922036	[72281 57084 1172]	[72164 56984 1180]	648518346349538527	742	493553	2399.0240020751953	0.0	0.0	0.0	13086.690284729004	13086.690284729004	1228.653450012207	48560.669120766855	1.207907243037679	1	False
1151	1245	2976945	[73322 62736 1341]	648518346349463374	[73315 62698 1340]	[73310 62644 1341]	648518346349538527	196	550018	51212.230684280396	49392.24986457825	2300.338851928711	20464.496997833252	1921.2805786132812	1921.2805786132812	26221.339527130127	48560.669120766855	-2.8618370854214303	2	True
1152	1246	2932500	[73404 60642 1273]	648518346341402799	[73464 60683 1275]	[73488 60658 1272]	648518346349538527	288	557979	33277.41391944885	31457.433099746704	2974.4444885253906	0.0	2974.4444885253906	2974.4444885253906	17119.553161621094	48560.669120766855	-0.7139850388885491	1	False
1153	1247	1314560	[73244 61232 1293]	648518346349508607	[73312 61277 1296]	[73284 61160 1294]	648518346349538527	291	548851	38876.75116920471	37056.77034950256	5815.685684204102	0.0	5815.685684204102	5815.685684204102	19958.746646881104	48560.669120766855	-3.1342199363298358	1	True
1154	1248	3193114	[73280 62522 1350]	648518346349463977	[73307 62561 1350]	[73300 62610 1350]	648518346349538527	359	549748	50346.81280708313	48526.83198738098	1647.7773895263672	0.0	1647.7773895263672	1647.7773895263672	25352.89373397827	48560.669120766855	-0.015413808074075276	1	True
1156	1252	137121	[104252 59314 359]	648518346341400236	[104249 59371 358]	[104176 59350 358]	648518346349538711	163	552986	26949.21646118164	27715.175952911377	2306.316078186035	0.0	2306.316078186035	2306.316078186035	13829.658277511597	66893.46824267719	0.37561788923078643	5	True
1157	1253	306670	[103980 59108 355]	648518346349517791	[104011 59132 355]	[104018 59162 354]	648518346349538711	398	547929	24485.04328918457	25267.7141456604	12228.458038330078	0.0	2103.8648376464844	2103.8648376464844	12326.605745315552	66893.46824267719	-0.39813536790750054	3	True
1158	1254	686400	[105062 62370 394]	648518346341400236	[105118 62382 396]	[105150 62346 394]	648518346349538711	122	574313	51803.65651702881	52342.075691223145	6011.588653564453	6011.588653564453	3190.890426635742	3190.890426635742	26270.891792297363	66893.46824267719	-1.0739508591040017	5	True
1159	1255	1430885	[104496 60144 368]	648518346349517791	[104462 60172 368]	[104398 60190 368]	648518346349538711	213	560879	33459.00662994385	33997.42580413818	2649.285713195801	9634.709777832031	2642.0116233825684	2642.0116233825684	17191.17363166809	66893.46824267719	1.2369560758004152	3	True
1161	1257	2270648	[104970 61450 394]	648518346349463975	[104948 61490 398]	[104868 61440 394]	648518346349538711	465	571542	44872.67779159546	45411.096965789795	1885.0792388916016	0.0	1337.8504638671875	1337.8504638671875	23020.677394866943	66893.46824267719	1.7375795499130833	1	True
1162	1258	2293153	[104344 59786 356]	648518346341400236	[104326 59846 354]	[104248 59816 356]	648518346349538711	480	554713	30080.8706741333	30641.184204101562	3570.429244995117	3570.429244995117	2841.7711334228516	2841.7711334228516	15477.263906478882	66893.46824267719	1.1735734094260473	5	True
1163	1259	2583680	[103124 56624 249]	648518346348463877	[103112 56596 256]	[103030 56610 249]	648518346349538711	781	521396	3411.736801147461	2867.7061920166016	2867.7061920166016	0.0	2867.7061920166016	2867.7061920166016	1328.9031200408936	66893.46824267719	1.717422034765815	1	False
1164	1260	2698910	[104278 59240 339]	648518346349464515	[104208 59164 345]	[104176 59310 340]	648518346349538711	1047	552318	24881.365112304688	25647.324604034424	2103.8648376464844	0.0	2103.8648376464844	2103.8648376464844	12747.471849441528	66893.46824267719	1.806031290459047	1	True
1165	1261	2943157	[104522 60698 392]	648518346349517791	[104579 60746 393]	[104568 60690 390]	648518346349538711	183	562989	38052.46014022827	38590.87931442261	2564.9991607666016	5207.01078414917	2564.9991607666016	2564.9991607666016	19422.387397766113	66893.46824267719	-0.7352007610572641	3	True
1166	1262	3035403	[104538 60418 389]	648518346349508840	[104564 60432 386]	[104524 60496 387]	648518346349538711	106	562656	35844.355239868164	36382.7744140625	2642.0116233825684	0.0	2564.9991607666016	2564.9991607666016	17970.233362197876	66893.46824267719	0.9241600960717942	2	True
1167	1263	3140772	[105310 62636 389]	648518346349493091	[105345 62660 389]	[105342 62656 391]	648518346349538711	150	579144	54452.294174194336	54990.71334838867	3190.890426635742	0.0	1246.1950988769531	1246.1950988769531	27672.072845458984	66893.46824267719	3.0545148403905245	1	True
1168	1264	3350525	[103652 57846 289]	648518346349387217	[103629 57826 290]	[103562 57824 290]	648518346349538711	122	538126	13046.548713684082	13314.73607635498	1945.3143310546875	0.0	1945.3143310546875	1945.3143310546875	6906.556966781616	66893.46824267719	2.329062400690466	1	False
1169	1265	3536013	[104980 61664 404]	648518346341400236	[104995 61689 402]	[104942 61686 402]	648518346349538711	68	571981	46063.21451950073	46601.63369369507	1337.8504638671875	16461.653217315674	1337.8504638671875	1337.8504638671875	23335.85492324829	66893.46824267719	0.5494189367133628	5	True
1170	1266	2411670	[105238 62772 391]	648518346341400236	[105298 62803 392]	[105342 62766 391]	648518346349538711	414	577576	55630.341567993164	56168.7607421875	1246.1950988769531	4213.217308044434	1246.1950988769531	1246.1950988769531	28055.8715133667	66893.46824267719	-2.184569179079504	5	True
1171	1267	2950924	[105934 64144 382]	648518346349539215	[105891 64108 385]	[105844 64134 383]	648518346349538711	321	591701	66761.29110336304	67299.71027755737	11918.589744567871	0.0	11918.589744567871	11918.589744567871	33901.296251297	66893.46824267719	1.9110049369849635	1	False
1172	1268	1723226	[103528 57594 302]	648518346348464991	[103546 57637 296]	[103456 57656 302]	648518346349538711	325	536419	11502.185668945312	12103.109439849854	6804.6501388549805	0.0	1945.3143310546875	1945.3143310546875	6222.288953781128	66893.46824267719	1.0959490110016297	1	False
1173	1269	35243	[102982 56534 230]	648518346342805096	[103025 56449 229]	[102932 56448 230]	648518346349538711	605	518765	4367.166667938232	0.0	0.0	0.0	2867.7061920166016	2867.7061920166016	99.12806510925293	66893.46824267719	3.0516227596994	1	False
1174	1271	2846260	[104902 61170 400]	648518346349508840	[104910 61184 405]	[104818 61186 401]	648518346349538711	518	570887	42393.981018066406	42932.40019226074	4413.920471191406	6549.625778198242	2748.326084136963	2748.326084136963	21768.824996948242	66893.46824267719	1.3349260379280123	2	True
1175	1272	2945996	[104774 61518 404]	648518346349538681	[104796 61503 403]	[104832 61472 403]	648518346349538711	81	567832	44088.706912994385	44627.12608718872	2748.326084136963	0.0	1885.0792388916016	1885.0792388916016	23020.677394866943	66893.46824267719	-0.8325351903817014	1	True
1176	1273	400028	[52126 62680 294]	648518346349538606	[52090 62646 286]	[52034 62662 294]	648518346349538715	214	95686	25776.66237640381	8187.841949462891	1897.046630859375	8187.841949462891	1897.046630859375	1897.046630859375	13329.187744140625	56623.15252981655	1.5595943708763538	3	True
1177	1274	528321	[52538 64304 374]	648518346349538606	[52578 64354 370]	[52508 64352 371]	648518346349538715	107	132877	41346.918212890625	23857.004196166992	1787.4113006591797	15985.951080322266	1787.4113006591797	1787.4113006591797	21400.54987335205	56623.15252981655	0.8275205228753096	3	True
1178	1275	751140	[52170 62154 288]	648518346349493450	[52172 62248 291]	[52082 62208 288]	648518346349538715	615	100935	22717.338554382324	5128.518127441406	4229.949905395508	0.0	2381.6984634399414	2381.6984634399414	11214.275421142578	56623.15252981655	1.062504373795396	2	False
1179	1276	1390628	[52014 61632 275]	648518346349538606	[51980 61670 275]	[51908 61646 275]	648518346349538715	207	88792	17637.868125915527	0.0	0.0	0.0	1850.4665603637695	1850.4665603637695	9025.347332000732	56623.15252981655	1.5562178202458725	3	True
1181	1278	3038642	[52386 63996 361]	648518346349493450	[52375 63989 355]	[52332 64066 361]	648518346349538715	209	123801	37981.29946899414	20491.385452270508	12620.332336425781	16116.497573852539	3174.0840759277344	3174.0840759277344	19438.80019378662	56623.15252981655	0.9745419437123595	2	False
1182	1279	3314496	[52226 65882 421]	648518346349508944	[52217 65887 419]	[52204 65836 419]	648518346349538715	178	112024	55160.5474281311	37670.63341140747	14120.007102966309	0.0	14120.007102966309	14120.007102966309	28065.209798812866	56623.15252981655	0.9206376959508458	1	False
1183	1280	1287530	[52500 64142 375]	648518346349524013	[52542 64158 374]	[52520 64186 375]	648518346349538715	192	130924	41073.90254211426	23583.988525390625	3174.0840759277344	17068.898635864258	1787.4113006591797	1787.4113006591797	21167.977073669434	56623.15252981655	0.7868491621676452	3	True
1184	1281	1565774	[51988 61830 262]	648518346349524013	[51996 61872 264]	[51936 61852 263]	648518346349538715	236	90037	19159.563735961914	1850.4665603637695	1850.4665603637695	0.0	1850.4665603637695	1850.4665603637695	10213.136375427246	56623.15252981655	2.513592021461524	3	True
1185	1282	3023977	[52156 62538 300]	648518346349524013	[52169 62482 300]	[52144 62470 299]	648518346349538715	161	99303	24515.711944580078	6988.490280151367	2381.6984634399414	6201.492126464844	1897.046630859375	1897.046630859375	12580.471321105957	56623.15252981655	0.39519262990306175	3	True
1186	1283	1920242	[80850 48858 1903]	648518346349538637	[80924 48902 1903]	[80932 48802 1903]	648518346349538718	317	433051	60969.4578666687	53815.45924758911	2123.1714935302734	27216.017601013184	2123.1714935302734	2123.1714935302734	30866.7401638031	58586.07265822807	-2.4281196809210988	4	True
1188	1285	1593670	[80238 47768 1850]	648518346349539846	[80226 47806 1849]	[80168 47822 1850]	648518346349538718	241	409961	49413.04993438721	42259.05131530762	15659.60966873169	0.0	10369.804054260254	10369.804054260254	25190.118352890015	58586.07265822807	1.5233759488061873	1	False
1189	1286	2358328	[78786 43918 1818]	648518346349528964	[78844 43906 1812]	[78884 43886 1818]	648518346349538718	526	349488	13440.552062988281	6510.584239959717	6510.584239959717	0.0	6510.584239959717	6510.584239959717	7095.570518493652	58586.07265822807	-1.6456823170170147	1	False
1190	1287	2859758	[79304 46436 1776]	648518346346304029	[79336 46347 1774]	[79302 46342 1776]	648518346349538718	970	370508	33997.20220565796	26843.20358657837	5374.004241943359	7125.323104858398	3049.8209838867188	3049.8209838867188	17345.33478164673	58586.07265822807	-3.1056684432215333	2	True
1191	1288	3134306	[79154 43188 1814]	648518346347531563	[79175 43194 1808]	[79066 43228 1814]	648518346349538718	545	364226	8038.784259796143	0.0	0.0	0.0	6510.584239959717	6510.584239959717	4117.222122192383	58586.07265822807	0.8914679896224023	1	False
1192	1289	2628468	[79530 46228 1790]	648518346349538637	[79580 46314 1791]	[79498 46324 1790]	648518346349538718	864	380206	35229.97787094116	28075.979251861572	3049.8209838867188	6626.829772949219	3049.8209838867188	3049.8209838867188	17795.633922576904	58586.07265822807	1.2129321991356803	4	True
1193	1290	3193642	[81008 48728 1892]	648518346349538638	[81007 48701 1894]	[80930 48650 1892]	648518346349538718	186	436068	59700.56642150879	52546.5678024292	10369.804054260254	0.0	2123.1714935302734	2123.1714935302734	30556.500173568726	58586.07265822807	2.229861145349236	1	True
1194	1291	2688582	[79022 45374 1740]	648518346349538637	[79021 45352 1742]	[78928 45350 1740]	648518346349538718	353	357714	25663.284534454346	18467.0484085083	13360.869705200195	0.0	2504.8014373779297	2504.8014373779297	12822.16134262085	58586.07265822807	2.207581745625811	4	True
1195	1292	3264639	[79096 45722 1761]	648518346349538637	[79084 45785 1764]	[78996 45712 1761]	648518346349538718	426	360784	28921.53293991089	21767.5343208313	2045.5831451416016	3857.120132446289	2045.5831451416016	2045.5831451416016	14925.131740570068	58586.07265822807	2.0127500113002026	4	True
1196	1293	3428834	[78872 45764 1752]	648518346346304029	[78934 45672 1750]	[78896 45682 1752]	648518346349538718	454	354557	27950.4162940979	20754.180168151855	2504.8014373779297	0.0	2045.5831451416016	2045.5831451416016	14198.843906402588	58586.07265822807	3.0113707565746175	2	True
1197	1294	1489782	[89316 44998 645]	648518346349510125	[89403 44939 649]	[89406 45004 645]	648518346349538787	415	393833	4035.2112426757812	3635.4776000976562	3635.4776000976562	0.0	3635.4776000976562	3635.4776000976562	1902.1518249511719	82778.43262190302	-1.436762686341732	1	False
1198	1295	2492438	[89500 44574 647]	648518346346305327	[89606 44555 651]	[89584 44598 647]	648518346349538787	209	406140	839.5061187744141	0.0	0.0	0.0	3635.4776000976562	3635.4776000976562	1221.5840911865234	82778.43262190302	-0.7684806499896695	1	False
1199	1296	398315	[89976 51060 887]	648518346349508821	[89947 51003 884]	[89976 51152 886]	648518346349538787	227	421803	57645.74515724182	57549.18005943298	4547.363754272461	14307.084335327148	4547.363754272461	4547.363754272461	29318.43003463745	82778.43262190302	1.452440543669943	5	True
1200	1297	1876298	[88804 47940 767]	648518346349508821	[88844 47952 766]	[88878 47994 767]	648518346349538787	305	352737	29973.643613815308	29877.07851600647	2227.402072906494	0.0	1759.9840240478516	1759.9840240478516	15176.325817108154	82778.43262190302	-1.3756127994312801	5	True
1201	1298	3269413	[89822 51638 892]	648518346349508821	[89864 51649 893]	[89900 51676 892]	648518346349538787	156	418221	62489.244760513306	62392.67966270447	5052.1353759765625	5052.1353759765625	1600.8292083740234	1600.8292083740234	31840.919940948486	82778.43262190302	-1.0428160471060286	5	True
1202	1299	3287476	[89294 47280 721]	648518346349508946	[89310 47260 725]	[89240 47246 722]	648518346349538787	391	387969	22755.390453338623	22658.825355529785	1884.147445678711	0.0	1884.147445678711	1884.147445678711	11910.747867584229	82778.43262190302	2.3309053359290512	1	False
1203	1301	400549	[89540 52598 887]	648518346349538681	[89599 52634 888]	[89642 52596 887]	648518346349538787	300	406281	70704.21507453918	70607.64997673035	4380.925262451172	0.0	2171.3466567993164	2171.3466567993164	35919.26218414307	82778.43262190302	-1.2535088042341256	1	True
1204	1302	256921	[89642 52108 899]	648518346349538637	[89709 52111 901]	[89720 52152 898]	648518346349538787	282	411509	66720.47460365295	66623.90950584412	3800.403835296631	0.0	3800.403835296631	3800.403835296631	33374.29558944702	82778.43262190302	-0.567827985595789	2	True
1205	1303	3224055	[89614 52824 903]	648518346349538637	[89649 52824 903]	[89676 52850 902]	648518346349538787	67	409005	72200.70121955872	72104.13612174988	2171.3466567993164	6022.705322265625	2171.3466567993164	2171.3466567993164	36670.639810562134	82778.43262190302	-0.1947924130037343	2	True
1206	1304	2140367	[88742 48112 779]	648518346349538638	[88798 48144 780]	[88836 48084 779]	648518346349538787	395	350871	32018.292249679565	31921.727151870728	1653.0038452148438	0.0	1653.0038452148438	1653.0038452148438	16635.34495162964	82778.43262190302	-2.175172687389038	5	True
1207	1305	2230169	[88950 46412 697]	648518346349528964	[89008 46416 694]	[89052 46434 697]	648518346349538787	444	361403	15841.133659362793	15710.890678405762	2840.813690185547	2840.813690185547	2840.813690185547	5865.577438354492	7755.440402984619	82778.43262190302	-1.2716484589737749	2	False
1208	1306	2982062	[89394 45422 644]	648518346349528996	[89527 45429 647]	[89420 45332 646]	648518346349538787	183	402881	7209.31135559082	7464.904323577881	4232.14208984375	0.0	3254.0157165527344	3254.0157165527344	3805.362030029297	82778.43262190302	2.8493158569571975	1	False
1209	1307	1847838	[89238 46390 669]	648518346349528964	[89270 46347 670]	[89206 46300 669]	648518346349538787	263	383511	14428.535327911377	14608.72061920166	4995.054458618164	0.0	2840.813690185547	4995.054458618164	7185.232616424561	82778.43262190302	2.42053349612047	2	False
1210	1308	2093105	[88752 47938 784]	648518346349538668	[88802 47954 784]	[88832 48002 784]	648518346349538787	377	350320	31292.879594802856	31196.31449699402	1759.9840240478516	0.0	1653.0038452148438	1653.0038452148438	15701.224418640137	82778.43262190302	-0.6035127113637693	1	True
1211	1309	2850894	[89904 49966 881]	648518346349515405	[89901 50004 879]	[89846 50042 880]	648518346349538787	231	419246	50259.851526260376	50163.28642845154	1729.518051147461	0.0	1729.518051147461	1729.518051147461	25517.10862350464	82778.43262190302	0.5168338683946218	1	False
1212	1310	3178268	[89252 48638 814]	648518346349508821	[89262 48618 816]	[89190 48560 814]	648518346349538787	279	384571	36819.281900405884	36722.716802597046	1750.3444061279297	8001.138706207275	1750.3444061279297	1750.3444061279297	18844.02681350708	82778.43262190302	2.2720785367596847	5	True
1213	1311	3416130	[89990 51790 895]	648518346349538638	[89963 51768 890]	[89892 51804 895]	648518346349538787	355	422187	63282.59789466858	63186.03279685974	1600.8292083740234	10184.216491699219	1600.8292083740234	1600.8292083740234	32370.75689315796	82778.43262190302	1.9575477305214026	5	True
1214	1312	3129386	[89550 49626 855]	648518346349538638	[89493 49629 855]	[89476 49552 855]	648518346349538787	205	400694	45818.40040016174	45721.835302352905	2625.559844970703	9630.300537109375	2625.559844970703	2625.559844970703	23441.932300567627	82778.43262190302	2.6488999778255953	5	True
1217	1315	2951188	[89356 45820 648]	648518346349515654	[89462 45804 651]	[89378 45810 651]	648518346349538787	187	398126	9973.86580657959	10335.740463256836	3254.0157165527344	0.0	3254.0157165527344	3254.0157165527344	5268.567687988281	82778.43262190302	2.3670085358736315	1	False
1218	1316	1764029	[89756 50462 889]	648518346349538638	[89812 50490 889]	[89860 50474 889]	648518346349538787	276	415590	53590.32152748108	53493.75642967224	4355.035400390625	8265.157455444336	4355.035400390625	4355.035400390625	27225.0772895813	82778.43262190302	-1.3072242597804196	5	True
1219	1317	3083345	[89512 49326 851]	648518346349508821	[89427 49349 853]	[89444 49416 851]	648518346349538787	280	395948	43338.66082191467	43242.095724105835	6613.214935302734	6613.214935302734	2625.559844970703	2625.559844970703	22270.66156387329	82778.43262190302	1.1246072359386905	5	True
1220	1318	2342532	[89280 47740 741]	648518346349515202	[89258 47706 743]	[89188 47704 741]	648518346349538787	514	384562	26833.79510116577	26737.230003356934	4144.521179199219	0.0	3514.576591491699	3514.576591491699	13964.089345932007	82778.43262190302	1.9419249460204362	1	False
1221	1320	2177908	[89656 49932 871]	648518346341411075	[89716 49954 874]	[89734 49924 871]	648518346349538787	416	411496	49233.77793312073	49137.21283531189	3908.6138610839844	0.0	1729.518051147461	1729.518051147461	25218.22011947632	82778.43262190302	-1.3090756716387433	1	False
1222	1321	1481170	[89026 48612 815]	648518346349538638	[89062 48584 815]	[89082 48524 815]	648518346349538787	221	363470	36293.950899124146	36197.38580131531	5304.83171081543	5304.83171081543	1750.3444061279297	1750.3444061279297	18844.02681350708	82778.43262190302	-1.8522959513754063	5	True
1223	1323	2918980	[66032 58286 1040]	648518346349515369	[66098 58256 1043]	[65998 58210 1041]	648518346349539068	208	504239	40024.052951812744	21088.489723205566	21088.489723205566	0.0	3457.8824825286865	3457.8824825286865	20225.71301651001	83812.95422185719	2.2701534156861096	1	True
1224	1324	1321554	[66212 59318 1083]	648518346341394063	[66236 59340 1082]	[66254 59394 1082]	648518346349539068	197	513947	48834.0627784729	29898.499549865723	7539.278259277344	0.0	1156.0747528076172	1156.0747528076172	25060.39091873169	83812.95422185719	-1.1855948344432339	1	False
1225	1325	2247705	[64934 55878 1035]	648518346341416835	[64967 55886 1034]	[64982 55934 1036]	648518346349539068	55	410472	19374.868911743164	0.0	0.0	0.0	21088.489723205566	21088.489723205566	9971.48885345459	83812.95422185719	-2.4048429727311627	1	False
1226	1326	1801972	[65988 58410 1065]	648518346349538691	[66054 58466 1067]	[66076 58426 1065]	648518346349539068	286	500028	41921.70797729492	22986.144748687744	3457.8824825286865	0.0	3457.8824825286865	3457.8824825286865	21663.65245437622	83812.95422185719	-0.7726633801527312	1	True
1228	1328	3154547	[97280 65580 397]	648518346349508915	[97333 65551 395]	[97304 65624 395]	648518346349539070	377	452944	37139.19215583801	22667.76639175415	13907.419025421143	0.0	8007.514335632324	8007.514335632324	19209.67723083496	61620.97401801725	0.29015493938053016	1	True
1229	1329	3322233	[97302 66476 383]	648518346349510199	[97299 66498 385]	[97244 66470 385]	648518346349539070	150	451517	44651.85254859924	30180.42678451538	8007.514335632324	0.0	8007.514335632324	8007.514335632324	22878.70418548584	61620.97401801725	2.237297245344921	1	False
1230	1330	1919029	[97570 64122 323]	648518346349510204	[97550 64116 320]	[97470 64120 323]	648518346349539070	317	461213	23325.5004863739	8734.98217010498	5982.701507568359	0.0	2372.730209350586	2372.730209350586	12559.822555541992	61620.97401801725	1.1915383820485144	1	False
1231	1331	2317698	[97754 63490 293]	648518346341407332	[97700 63500 286]	[97656 63470 292]	648518346349539070	495	465981	18166.59765815735	2752.280662536621	1471.1897659301758	0.0	1471.1897659301758	1471.1897659301758	9129.016815185547	61620.97401801725	1.0479467708960497	1	False
1233	1333	2988278	[97332 64168 309]	648518346349513828	[97396 64162 307]	[97422 64138 309]	648518346349539070	110	455657	23375.19729423523	9128.390235900879	2372.730209350586	8893.521476745605	2372.730209350586	2372.730209350586	12199.640502929688	61620.97401801725	-2.659536633285459	2	False
1234	1334	3217898	[97736 63234 288]	648518346349512849	[97694 63331 288]	[97666 63248 286]	648518346349539070	139	466206	16742.66918373108	1560.7491149902344	2541.834426879883	0.0	1471.1897659301758	1471.1897659301758	8718.854484558105	61620.97401801725	0.8148045621649083	1	False
1235	1335	2919267	[97734 63216 263]	648518346349513828	[97669 63216 264]	[97648 63218 264]	648518346349539070	137	465196	16462.378440856934	1442.4671325683594	1442.4671325683594	0.0	1442.4671325683594	1442.4671325683594	8080.77400970459	61620.97401801725	2.5495755330288863	2	False
1236	1336	1755052	[97510 68578 449]	648518346342918948	[97472 68582 446]	[97414 68596 449]	648518346349539070	275	458844	62041.63772773743	47570.211963653564	17874.843421936035	0.0	3841.9275188446045	17874.843421936035	31566.320755004883	61620.97401801725	1.3632819946180024	2	False
1237	1337	1008067	[97556 69004 457]	648518346342918948	[97508 69018 459]	[97462 68970 457]	648518346349539070	156	459309	65638.30019569397	51166.87443161011	3841.9275188446045	3841.9275188446045	3841.9275188446045	21471.505889892578	33204.90506744385	61620.97401801725	2.6659304354303357	2	False
1238	1338	2322766	[97780 63158 281]	648518346342806342	[97750 63190 277]	[97678 63150 281]	648518346349539070	500	467020	16099.469429016113	0.0	0.0	0.0	1442.4671325683594	1442.4671325683594	8215.306831359863	61620.97401801725	1.6301801000431249	1	False
1239	1339	947938	[108944 52118 1417]	648518346349517791	[108939 52163 1415]	[108866 52126 1416]	648518346349539071	302	421739	40833.38275909424	41162.85391998291	1925.2788391113281	0.0	1925.2788391113281	1925.2788391113281	21120.54171180725	77020.56091559846	0.7883625205280967	3	True
1240	1340	2908936	[109032 52406 1411]	648518346349463803	[109014 52458 1409]	[108940 52422 1411]	648518346349539071	224	425634	43064.33677482605	43393.80793571472	2371.397975921631	3593.232521057129	1637.7746047973633	1637.7746047973633	22121.423120498657	77020.56091559846	1.357229691197522	7	True
1241	1341	2577372	[108982 53868 1420]	648518346349517791	[109000 53918 1418]	[108938 53924 1419]	648518346349539071	238	424554	54159.00660896301	54488.477769851685	1950.2185668945312	8662.287284851074	1950.2185668945312	1950.2185668945312	27823.917083740234	77020.56091559846	0.9947743057260883	3	True
1242	1342	2036813	[108860 51352 1425]	648518346349463803	[108920 51376 1426]	[108964 51340 1425]	648518346349539071	355	419567	34861.42660522461	35190.89776611328	8674.445831298828	9469.505752563477	6175.186340332031	6546.859466552734	17839.96429824829	77020.56091559846	-1.702439838962789	7	True
1243	1343	2261649	[108878 49936 1404]	648518346349514512	[108909 49914 1404]	[108930 49882 1406]	648518346349539071	101	420523	23420.721305847168	23750.19246673584	452.6435546875	0.0	452.6435546875	452.6435546875	12285.863273620605	77020.56091559846	-3.1121070778395152	1	False
1244	1344	1017551	[108860 47162 1327]	648518346349370233	[108936 47172 1329]	[108956 47130 1327]	648518346349539071	158	420778	1955.4722137451172	0.0	0.0	0.0	9409.792945861816	9409.792945861816	0.0	77020.56091559846	-0.22878811275744856	1	False
1245	1345	2137881	[108832 53540 1410]	648518346342798341	[108896 53548 1412]	[108934 53522 1410]	648518346349539071	395	418113	51407.89779472351	51737.36895561218	5978.9045333862305	0.0	2149.954288482666	2149.954288482666	26009.179481506348	77020.56091559846	-2.0798815008647815	1	True
1247	1347	954499	[108706 52108 1414]	648518346349463803	[108744 52110 1416]	[108782 52118 1413]	648518346349539071	150	411766	40804.73767852783	41134.208839416504	6175.186340332031	6175.186340332031	1925.2788391113281	1925.2788391113281	20308.46120071411	77020.56091559846	-0.6852316590164275	7	True
1248	1348	2335430	[108656 50416 1413]	648518346349538641	[108720 50374 1413]	[108724 50368 1413]	648518346349539071	510	410376	27887.073112487793	28216.544273376465	2050.898666381836	2050.898666381836	2050.898666381836	2794.346405029297	14101.10167312622	77020.56091559846	-1.7838963747692442	2	True
1249	1349	2369300	[108830 50440 1425]	648518346349538641	[108896 50464 1429]	[108928 50482 1425]	648518346349539071	533	418345	27723.260368347168	28052.73152923584	2362.6625061035156	0.0	2050.898666381836	2362.6625061035156	14271.555225372314	77020.56091559846	-1.1189439333071705	2	True
1250	1350	1894448	[108650 55340 1433]	648518346349463803	[108721 55281 1430]	[108748 55356 1433]	648518346349539071	294	409916	65402.038873672485	65731.51003456116	3132.5269813537598	12330.204216003418	3132.5269813537598	3132.5269813537598	33283.581787109375	77020.56091559846	-1.3992206728925076	7	True
1251	1351	3366099	[109046 48186 1364]	648518346342795202	[109015 48204 1361]	[108946 48208 1364]	648518346349539071	132	425307	9096.023231506348	9409.792945861816	9409.792945861816	0.0	2959.9932403564453	2959.9932403564453	5562.57262802124	77020.56091559846	1.0714388279251628	1	False
1252	1352	3217817	[108956 52798 1418]	648518346349517791	[109005 52789 1416]	[108956 52828 1415]	648518346349539071	109	425091	45753.881689071655	46083.35284996033	2992.819595336914	5040.573440551758	2867.504852294922	2867.504852294922	23250.49665260315	77020.56091559846	0.48817937630678754	3	True
1253	1353	2947221	[108994 48976 1384]	648518346348115728	[108952 49044 1384]	[108908 48884 1384]	648518346349539071	462	422562	16071.827613830566	16443.227348327637	4217.933288574219	0.0	4217.933288574219	4217.933288574219	8636.104007720947	77020.56091559846	2.062026673157746	1	False
1254	1354	1557799	[108836 55598 1439]	648518346348116664	[108830 55614 1441]	[108752 55576 1439]	648518346349539071	235	415979	68388.47632026672	68717.9474811554	3212.8623237609863	5635.132717132568	3212.8623237609863	3212.8623237609863	34706.56398010254	77020.56091559846	1.812922814557042	2	False
1255	1355	1528794	[108648 49368 1418]	648518346349463803	[108728 49444 1421]	[108724 49370 1418]	648518346349539071	356	410373	20227.34730529785	20556.818466186523	5336.504577636719	0.0	3798.043571472168	3798.043571472168	10368.4193649292	77020.56091559846	-0.6537810563954389	7	True
1257	1357	651384	[108804 53776 1410]	648518346349463803	[108858 53814 1410]	[108910 53804 1410]	648518346349539071	119	417266	53536.019327163696	53865.49048805237	2149.954288482666	10595.55479812622	1950.2185668945312	1950.2185668945312	27030.2628326416	77020.56091559846	-2.2287038711661147	7	True
1258	1358	776068	[108950 55060 1407]	648518346348116664	[108906 55058 1408]	[108858 55004 1407]	648518346349539071	131	419346	63013.95349693298	63343.424657821655	8925.175983428955	0.0	3132.5269813537598	3132.5269813537598	31906.741333007812	77020.56091559846	2.1617979924424624	2	False
1259	1359	2455638	[108890 50230 1425]	648518346349463803	[108950 50220 1428]	[108972 50212 1423]	648518346349539071	613	421437	25967.784034729004	26297.255195617676	3232.030490875244	6395.041038513184	2362.6625061035156	2362.6625061035156	13269.188007354736	77020.56091559846	-0.9519711448553517	7	True
1260	1360	529136	[108820 52460 1411]	648518346349538627	[108874 52462 1411]	[108894 52410 1410]	648518346349539071	107	418060	43152.63328552246	43482.10444641113	1637.7746047973633	0.0	1637.7746047973633	1637.7746047973633	21857.456476211548	77020.56091559846	-0.8302855528053572	1	True
1261	1361	1524138	[108838 49816 1405]	648518346348108980	[108883 49853 1404]	[108906 49868 1407]	648518346349539071	75	418023	22968.077751159668	23297.54891204834	3798.043571472168	0.0	452.6435546875	452.6435546875	11773.42845916748	77020.56091559846	-2.624136087109685	1	False
1262	1362	1188104	[108986 48596 1366]	648518346349514574	[108992 48576 1367]	[108918 48568 1367]	648518346349539071	262	424500	11980.837577819824	12294.607292175293	2959.9932403564453	0.0	2959.9932403564453	2959.9932403564453	6549.130451202393	77020.56091559846	2.4448369927776983	1	False
1264	1364	3371787	[80712 73640 1971]	648518346349468412	[80758 73677 1970]	[80752 73710 1969]	648518346349539095	207	733727	65802.64957046509	66307.13569259644	23904.00357055664	0.0	5486.201709747314	5486.201709747314	33325.10365867615	43562.49191239001	-0.25233052573031334	1	False
1265	1365	3259766	[79520 70946 1951]	648518346342100303	[79608 70964 1953]	[79568 70870 1951]	648518346349539095	125	702275	42084.82335281372	42589.30947494507	2093.348617553711	0.0	2093.348617553711	2093.348617553711	21384.887952804565	43562.49191239001	-2.2858036757470557	1	False
1266	1366	3362979	[78316 65914 1834]	648518346341357515	[78443 66074 1843]	[78278 65980 1832]	648518346349539095	558	602103	3624.5364379882812	0.0	0.0	0.0	4597.471855163574	4597.471855163574	663.0986175537109	43562.49191239001	0.9787589065930953	1	False
1267	1368	2323311	[78378 66564 1825]	648518346342792823	[78334 66604 1831]	[78272 66560 1825]	648518346349539095	500	595323	3955.2894592285156	4597.471855163574	4597.471855163574	0.0	4597.471855163574	4597.471855163574	2381.469814300537	43562.49191239001	2.256936808466416	1	False
1269	1370	2011917	[80906 74288 1980]	648518346342102479	[80974 74306 1981]	[81004 74340 1980]	648518346349539095	347	740540	71217.83368301392	71722.31980514526	5486.201709747314	0.0	5486.201709747314	5486.201709747314	36074.700300216675	43562.49191239001	-0.8454112435561686	1	False
1270	1371	2183740	[79060 70122 1953]	648518346342106985	[79118 70134 1949]	[79166 70172 1953]	648518346349539095	419	665461	35580.55093765259	36085.037059783936	12225.904479980469	0.0	6156.490943908691	6156.490943908691	18357.29909324646	43562.49191239001	-1.0150637010476746	1	False
1272	1373	3037763	[78774 68812 1880]	648518346342794657	[78902 68900 1889]	[78874 68788 1880]	648518346349539095	1100	648499	23414.18260192871	23918.66872406006	2286.6741485595703	0.0	2286.6741485595703	2286.6741485595703	12388.489828109741	43562.49191239001	-0.9133189581578671	1	True
1273	1374	326894	[78966 68368 1868]	648518346341398369	[78946 68372 1870]	[78876 68326 1868]	648518346349539095	191	651477	19188.062030792236	19692.548152923584	15303.215976715088	0.0	1990.8979797363281	1990.8979797363281	9979.256971359253	43562.49191239001	2.4482861736480355	1	False
1274	1376	2130301	[79376 70766 1951]	648518346342107186	[79442 70780 1954]	[79474 70728 1951]	648518346349539095	393	691959	40780.58050918579	41285.06663131714	6156.490943908691	0.0	2093.348617553711	2093.348617553711	20616.171949386597	43562.49191239001	-1.4531074786798306	1	False
1275	1377	269019	[84244 53360 602]	648518346349471629	[84248 53382 603]	[84184 53372 603]	648518346349539097	83	359833	48924.95729827881	49087.7710609436	5886.099670410156	0.0	5886.099670410156	5886.099670410156	24855.531005859375	77993.28766866203	2.3956085572797012	1	False
1276	1378	349207	[83846 49790 504]	648518346349510224	[83842 49772 506]	[83782 49740 505]	648518346349539097	190	339821	17883.297161102295	18046.11092376709	2673.716018676758	0.0	2673.716018676758	2673.716018676758	9563.96069908142	77993.28766866203	2.319246583879079	1	False
1277	1380	1602838	[83800 49508 513]	648518346342929027	[83810 49404 512]	[83712 49490 513]	648518346349539097	458	338035	14989.092929840088	15167.224950790405	14293.112668991089	0.0	2117.5305976867676	2117.5305976867676	8164.587377548218	77993.28766866203	1.1665296700328902	1	False
1278	1381	1906462	[84378 54254 624]	648518346349516953	[84342 54282 622]	[84290 54282 623]	648518346349539097	313	363048	56324.18105316162	56486.994815826416	7511.002670288086	0.0	4439.927978515625	4439.927978515625	28694.402095794678	77993.28766866203	1.494791138311357	1	False
1280	1383	3291277	[83610 50398 552]	648518346349538682	[83658 50407 552]	[83672 50462 552]	648518346349539097	275	332200	24205.024925231934	24367.83868789673	2026.7117767333984	0.0	2026.7117767333984	2026.7117767333984	12987.591093063354	77993.28766866203	-0.8993247962955895	2	True
1281	1384	764911	[83572 50718 548]	648518346349508599	[83626 50742 547]	[83666 50696 548]	648518346349539097	130	331392	26386.108726501465	26548.92248916626	2774.3562927246094	9828.792678833008	947.3558502197266	947.3558502197266	13491.985158920288	77993.28766866203	-2.206112876090747	4	True
1282	1385	1004441	[84116 51748 567]	648518346349538691	[84094 51738 569]	[84024 51730 567]	648518346349539097	156	354883	35421.33164215088	35584.145404815674	2959.0965118408203	15000.374515533447	1687.5785369873047	1687.5785369873047	18510.13395690918	77993.28766866203	1.7081207741939988	3	True
1284	1387	1927486	[83980 47838 438]	648518346349373432	[84028 47806 437]	[84068 47786 438]	648518346349539097	320	352115	2400.0228271484375	1446.1077423095703	1446.1077423095703	0.0	1446.1077423095703	1446.1077423095703	1001.8532409667969	77993.28766866203	-1.6855432632308198	1	False
1285	1388	3053342	[84656 56116 662]	648518346342792924	[84642 56160 662]	[84634 56186 661]	648518346349539097	137	373084	72112.20860099792	72275.02236366272	12154.13928604126	0.0	4146.129005432129	4146.129005432129	36803.7251625061	77993.28766866203	0.20095157198676258	1	False
1286	1389	3322222	[83996 52106 573]	648518346349538691	[84005 52109 572]	[84012 52068 574]	648518346349539097	93	350727	37914.3417263031	38077.155488967896	1507.662504196167	3137.231658935547	1507.662504196167	1507.662504196167	19482.388107299805	77993.28766866203	-2.504962139177786	3	True
1287	1390	2262768	[83544 50612 554]	648518346349538681	[83610 50662 556]	[83646 50588 554]	648518346349539097	459	330916	26413.26959991455	26576.083362579346	947.3558502197266	0.0	947.3558502197266	947.3558502197266	13389.051679611206	77993.28766866203	-0.8819426155824064	1	True
1288	1391	1924202	[84240 52480 590]	648518346349538536	[84236 52440 591]	[84170 52416 591]	648518346349539097	320	359974	41490.837242126465	41653.65100479126	3589.786605834961	5084.158020019531	1959.4757690429688	1959.4757690429688	21248.626846313477	77993.28766866203	2.1132456627118175	3	True
1289	1392	239316	[84416 54814 629]	648518346347412506	[84409 54795 626]	[84366 54768 629]	648518346349539097	264	365414	60573.84558105469	60736.65934371948	4439.927978515625	0.0	4439.927978515625	4439.927978515625	30665.47938156128	77993.28766866203	1.6861482432575237	1	False
1290	1393	108825	[83990 52504 600]	648518346349538682	[84061 52524 602]	[84088 52486 600]	648518346349539097	373	353726	42140.92420005798	42303.73796272278	2459.916229248047	18669.300491333008	2428.2393341064453	2428.2393341064453	22003.438537597656	77993.28766866203	-0.9164221839009369	2	True
1291	1394	1073666	[83594 50086 523]	648518346349538691	[83642 50070 525]	[83690 50080 523]	648518346349539097	164	331532	20913.568576812744	21029.98983192444	3482.8255157470703	0.0	3337.962013244629	3337.962013244629	11084.992307662964	77993.28766866203	-1.3034890515930744	3	True
1293	1396	3201022	[83668 49568 518]	648518346349508599	[83706 49590 518]	[83734 49612 517]	648518346349539097	104	333734	16944.076709747314	17044.45871925354	2117.5305976867676	0.0	2117.5305976867676	2117.5305976867676	8796.98031425476	77993.28766866203	-0.20495056800075148	4	True
1294	1397	3010492	[83598 50450 537]	648518346349538536	[83675 50468 534]	[83682 50420 537]	648518346349539097	398	332847	23931.439296722412	24094.253059387207	3337.962013244629	0.0	2026.7117767333984	2026.7117767333984	12582.582704544067	77993.28766866203	-2.512217200249007	3	True
1295	1398	3138294	[83854 51530 556]	648518346349508599	[83901 51539 556]	[83890 51440 556]	648518346349539097	254	341850	32815.31021499634	32978.12397766113	7307.288528442383	6804.739639282227	2959.0965118408203	2959.0965118408203	17056.547369003296	77993.28766866203	-2.8436988791708853	4	True
1296	1399	3182699	[83972 51936 566]	648518346349538536	[83994 51922 567]	[83954 51890 567]	648518346349539097	122	350984	36406.67922210693	36569.49298477173	1687.5785369873047	12683.966464996338	1507.662504196167	1507.662504196167	18852.231872558594	77993.28766866203	2.5672434799866806	3	True
1297	1400	330932	[84292 52722 598]	648518346349508599	[84272 52702 595]	[84208 52698 595]	648518346349539097	89	360323	43344.7640914917	43507.577854156494	2428.2393341064453	10529.453876495361	1959.4757690429688	1959.4757690429688	22175.93896484375	77993.28766866203	2.241420869611479	4	True
1298	1402	1997527	[103894 67352 1836]	648518346341409639	[103878 67320 1838]	[103834 67284 1836]	648518346349539100	342	775511	34510.37829208374	19695.16079711914	1658.2444458007812	0.0	1658.2444458007812	1658.2444458007812	17570.074199676514	62141.166246593115	1.9594801782095574	1	False
1299	1403	2130804	[104008 67450 1859]	648518346349538641	[104037 67528 1860]	[103940 67526 1859]	648518346349539100	786	784534	36803.27358627319	21988.056091308594	2474.090286254883	4525.99365234375	2474.090286254883	2474.090286254883	18777.30132675171	62141.166246593115	1.3356583677105873	6	True
1300	1404	899659	[104680 70048 1894]	648518346349538641	[104659 70030 1891]	[104608 70052 1893]	648518346349539100	279	813374	57710.27699279785	42895.05949783325	3492.524833679199	5995.388885498047	3492.524833679199	3492.524833679199	29499.382362365723	62141.166246593115	1.7030196204174188	6	True
1301	1405	1497626	[102972 65140 1780]	648518346349463800	[103014 65182 1781]	[103034 65212 1780]	648518346349539100	97	720808	15346.530616760254	0.0	0.0	0.0	16945.18048095703	16945.18048095703	8006.087448120117	62141.166246593115	-0.3508471660338005	1	False
1302	1406	3288363	[104812 70768 1891]	648518346342462298	[104784 70770 1888]	[104714 70766 1891]	648518346349539100	227	818526	63967.87858200073	49152.66108703613	6328.929801940918	0.0	4424.647537231445	6328.929801940918	32467.833782196045	62141.166246593115	0.8578599204555692	2	False
1303	1407	1303071	[103748 67064 1813]	648518346342915986	[103794 67050 1817]	[103684 67042 1814]	648518346349539100	180	771623	31760.39797592163	16945.18048095703	16945.18048095703	0.0	1695.5557098388672	1695.5557098388672	16241.712902069092	62141.166246593115	1.9024826098225216	1	False
1304	1408	2723604	[104442 68792 1888]	648518346349538641	[104423 68842 1889]	[104356 68844 1888]	648518346349539100	320	800079	48232.99837875366	33417.78088378906	4093.222946166992	4093.222946166992	3955.3309383392334	6657.106893539429	24501.132148742676	62141.166246593115	1.943415239817752	6	True
1305	1409	2137903	[104596 69296 1889]	648518346349538641	[104562 69292 1886]	[104498 69288 1889]	648518346349539100	395	809520	52095.460720062256	37280.243225097656	3955.3309383392334	3955.3309383392334	3104.882858276367	3104.882858276367	26470.582748413086	62141.166246593115	2.135519973651111	6	True
1306	1410	1262847	[104586 71212 1904]	648518346342462298	[104610 71232 1903]	[104646 71230 1905]	648518346349539100	189	811080	68172.18848800659	53356.97099304199	4424.647537231445	4424.647537231445	4424.647537231445	10533.239707946777	34494.43072128296	62141.166246593115	-2.2994626540377086	2	False
1307	1411	1625938	[104216 68354 1890]	648518346349538641	[104236 68387 1887]	[104184 68384 1888]	648518346349539100	251	792652	44295.26783370972	29480.050338745117	7883.617614746094	7883.617614746094	4093.222946166992	8599.311080932617	22646.474491119385	62141.166246593115	0.8099598257462893	6	True
1308	1412	2219406	[103926 67058 1829]	648518346349538641	[103922 67126 1834]	[103844 67116 1829]	648518346349539100	436	777946	33034.98540878296	18219.76791381836	1695.5557098388672	0.0	1658.2444458007812	1658.2444458007812	16910.23586654663	62141.166246593115	1.1236587617216625	6	True
1309	1413	1825332	[104724 69554 1885]	648518346349514662	[104704 69596 1887]	[104642 69598 1885]	648518346349539100	291	814949	54828.65228462219	40013.43478965759	3104.882858276367	0.0	3104.882858276367	3104.882858276367	27896.776657104492	62141.166246593115	1.7118474143930944	1	False
1310	1414	205383	[54774 52338 1521]	648518346344505828	[54746 52285 1523]	[54678 52342 1521]	648518346349539110	234	217545	33482.52910423279	21032.67035675049	1953.871250152588	0.0	1953.871250152588	1953.871250152588	17439.03981399536	56378.76769151112	1.9468109365120372	3	True
1311	1415	501662	[54558 53458 1573]	648518346344505828	[54608 53474 1573]	[54612 53430 1573]	648518346349539110	104	210826	43537.89648246765	31088.03773498535	4023.6402893066406	10361.982933044434	3169.536849975586	3169.536849975586	22100.121437072754	56378.76769151112	-1.9866587506214333	3	True
1312	1416	1979688	[54510 52228 1521]	648518346344509603	[54596 52218 1519]	[54604 52190 1521]	648518346349539110	336	209664	32408.87100791931	19959.01226043701	2264.6404876708984	0.0	1953.871250152588	1953.871250152588	16708.771656036377	56378.76769151112	-2.4379284979415954	1	True
1313	1417	2933008	[54726 51946 1505]	648518346349493020	[54643 51978 1508]	[54630 51922 1506]	648518346349539110	134	211883	30585.38565635681	18135.52690887451	18135.52690887451	0.0	2264.6404876708984	2264.6404876708984	15981.201908111572	56378.76769151112	2.163896528708597	1	True
1314	1418	3156089	[54180 49864 1475]	648518346349515654	[54185 49827 1472]	[54124 49790 1473]	648518346349539110	125	180232	12565.740997314453	0.0	0.0	0.0	18135.52690887451	18135.52690887451	6646.545570373535	56378.76769151112	0.8329704090761545	1	False
1315	1419	3370289	[54740 54692 1646]	648518346344505828	[54748 54676 1647]	[54682 54610 1647]	648518346349539110	197	216710	55215.728307724	42765.8695602417	8804.356224060059	11702.886772155762	8804.356224060059	8804.356224060059	27958.381969451904	56378.76769151112	2.8366427990038297	3	True
1316	1420	1016502	[54482 53788 1599]	648518346349538637	[54538 53778 1598]	[54586 53772 1599]	648518346349539110	157	207275	46682.37838554382	34232.51963806152	3169.536849975586	7168.1221923828125	3169.536849975586	3169.536849975586	23727.344596862793	56378.76769151112	-1.5709683727259698	2	True
1317	1421	3474637	[54642 53066 1543]	648518346349538637	[54618 53054 1545]	[54702 52970 1544]	648518346349539110	55	211105	39514.25619316101	27064.39744567871	6594.653671264648	0.0	4023.6402893066406	4023.6402893066406	20246.525718688965	56378.76769151112	-2.4287376626026496	2	True
1318	1422	61637	[85540 44832 1569]	648518346349464706	[85534 44892 1569]	[85514 44886 1568]	648518346349539333	66	438700	19654.092010498047	19673.470500946045	791.2320251464844	0.0	791.2320251464844	791.2320251464844	10613.055406570435	57982.38331095614	0.5797966796742348	5	True
1319	1423	3353992	[84518 42884 1486]	648518346349513976	[84585 42916 1484]	[84530 42972 1486]	648518346349539333	543	387880	2761.005111694336	0.0	0.0	0.0	7882.200950622559	7882.200950622559	95.94881248474121	57982.38331095614	0.19026819851600035	1	False
1320	1424	1247064	[86208 47720 1573]	648518346342808221	[86230 47688 1573]	[86252 47644 1573]	648518346349539333	186	455974	42455.210876464844	42331.89952468872	2176.970718383789	0.0	2176.970718383789	2176.970718383789	21393.04980278015	57982.38331095614	-1.7750286964185087	1	False
1321	1425	1648579	[85318 44678 1563]	648518346346298534	[85344 44758 1560]	[85248 44718 1562]	648518346349539333	252	430024	17407.195266723633	17426.57375717163	2391.8090057373047	0.0	1900.75634765625	1900.75634765625	8802.04849433899	57982.38331095614	0.7386552617943596	2	True
1322	1426	2350554	[87296 49978 1578]	648518346349508589	[87322 50026 1580]	[87238 49966 1578]	648518346349539333	522	490368	62838.71878814697	62715.40743637085	3050.913330078125	0.0	3020.036689758301	3020.036689758301	31901.787897109985	57982.38331095614	1.990928063257094	1	True
1323	1427	2366302	[85732 46572 1601]	648518346346299510	[85802 46572 1596]	[85794 46542 1601]	648518346349539333	534	446211	33251.58654022217	33128.275188446045	2487.207977294922	12671.88313293457	1063.795394897461	1063.795394897461	16976.954721450806	57982.38331095614	-1.3799830325294804	2	True
1324	1428	2842845	[85786 46512 1606]	648518346346298534	[85785 46517 1604]	[85766 46540 1605]	648518346349539333	54	446329	33634.49501800537	33511.18366622925	1063.795394897461	16442.795806884766	1063.795394897461	1063.795394897461	16543.388772964478	57982.38331095614	-0.7002583955235513	2	True
1325	1429	2880608	[85160 43566 1521]	648518346349515038	[85170 43603 1519]	[85142 43642 1520]	648518346349539333	72	422618	8368.708465576172	7882.200950622559	7882.200950622559	0.0	7882.200950622559	7882.200950622559	4473.566274642944	57982.38331095614	0.5943609111971333	1	False
1326	1430	2880809	[85898 46386 1592]	648518346349464706	[85939 46356 1589]	[85910 46474 1590]	648518346349539333	82	449587	31708.543769836426	31585.232418060303	9963.455062866211	9963.455062866211	2487.207977294922	2487.207977294922	15831.654550552368	57982.38331095614	0.5904841405963237	5	True
1327	1431	3016859	[87204 49686 1560]	648518346346300710	[87246 49765 1564]	[87158 49676 1561]	648518346349539333	455	487945	60278.49327850342	60155.181926727295	13814.54224395752	0.0	3050.913330078125	3050.913330078125	30109.214708328247	57982.38331095614	2.2911872713701853	1	False
1328	1432	3297794	[85646 45376 1558]	648518346349464706	[85633 45263 1556]	[85542 45394 1558]	648518346349539333	392	441258	22081.34991455078	22029.713146209717	1377.9335479736328	3837.2858238220215	1377.9335479736328	1377.9335479736328	11673.412645339966	57982.38331095614	0.6968316841544976	5	True
1329	1433	3358540	[85638 45424 1549]	648518346346299510	[85708 45238 1545]	[85550 45372 1549]	648518346349539333	484	444241	22151.815803527832	22028.50445175171	4379.093170166016	0.0	1377.9335479736328	1377.9335479736328	11673.412645339966	57982.38331095614	1.9741448724818964	2	True
1330	1434	3362996	[86516 48160 1579]	648518346349464706	[86516 48193 1575]	[86450 48166 1578]	648518346349539333	390	462932	46647.00556945801	46523.694217681885	4559.223159790039	11669.961364746094	4559.223159790039	4559.223159790039	23702.52310371399	57982.38331095614	0.9339999429409936	5	True
1331	1435	2979724	[86108 46904 1569]	648518346349538637	[86186 46950 1566]	[86164 46922 1570]	648518346349539333	180	455128	36750.73025512695	36627.41890335083	2557.2977447509766	6948.535705566406	2557.2977447509766	2557.2977447509766	18871.699453353882	57982.38331095614	3.032034674368478	4	True
1332	1437	1472486	[85332 44530 1549]	648518346349382894	[85350 44480 1552]	[85236 44508 1550]	648518346349539333	220	430020	15326.083557128906	15345.462047576904	7999.484184265137	0.0	2391.8090057373047	2391.8090057373047	7968.937005996704	57982.38331095614	1.4387381577133178	1	False
1333	1438	176566	[85610 46566 1611]	648518346349538637	[85679 46561 1611]	[85700 46564 1611]	648518346349539333	585	442391	34687.741874694824	34564.4305229187	1322.3988952636719	16185.837753295898	1322.3988952636719	1322.3988952636719	16543.388772964478	57982.38331095614	-0.8197316851540611	4	True
1334	1439	1741549	[85436 44872 1568]	648518346349538637	[85494 44930 1568]	[85514 44886 1568]	648518346349539333	272	435715	19297.886169433594	19317.26465988159	1900.75634765625	0.0	791.2320251464844	791.2320251464844	10613.055406570435	57982.38331095614	0.20629784869725815	4	True
1335	1440	2137574	[87494 50276 1583]	648518346349538637	[87430 50312 1583]	[87418 50332 1583]	648518346349539333	395	493013	65313.31643676758	65190.005084991455	3020.036689758301	28961.589401245117	3020.036689758301	3020.036689758301	33280.995374679565	57982.38331095614	1.9619540903025985	4	True
1336	1441	3090229	[85978 46876 1585]	648518346349464706	[86039 46860 1587]	[86066 46824 1585]	648518346349539333	334	452821	35545.07605743408	35421.76470565796	5333.449966430664	4254.307395935059	2557.2977447509766	2557.2977447509766	18595.510725021362	57982.38331095614	-0.7978083371479538	5	True
1337	1442	299885	[85722 64198 1304]	648518346341408116	[85756 64242 1305]	[85804 64230 1304]	648518346349539366	86	747144	5953.601516723633	0.0	0.0	0.0	3986.8064880371094	3986.8064880371094	3148.0044860839844	57620.949416532225	-1.3344226257729004	1	False
1338	1443	620060	[87496 70450 1455]	648518346342107299	[87472 70510 1454]	[87466 70530 1453]	648518346349539366	130	799042	60307.16875267029	55075.94457817078	13058.561656951904	0.0	2623.528144836426	2623.528144836426	30936.875160217285	57620.949416532225	-0.08413652625875653	1	False
1339	1444	844143	[86908 67446 1372]	648518346349538691	[86968 67404 1370]	[86984 67534 1372]	648518346349539366	138	789687	33741.59230804443	28510.368133544922	2682.9859313964844	0.0	1235.0094604492188	1235.0094604492188	17318.47271347046	57620.949416532225	-0.45817986790411774	1	True
1340	1445	993199	[86842 68820 1411]	648518346349538536	[86906 68822 1411]	[86938 68770 1411]	648518346349539366	155	788606	45536.829833984375	40305.60565948486	2515.375675201416	2515.375675201416	2513.3143787384033	2513.3143787384033	22968.875511169434	57620.949416532225	-1.8225764620985103	5	True
1341	1446	1531649	[87042 69030 1415]	648518346342409017	[87106 69036 1415]	[87116 68990 1415]	648518346349539366	230	793874	47265.55915260315	42034.33497810364	2513.3143787384033	0.0	2513.3143787384033	2513.3143787384033	24315.73906135559	57620.949416532225	-2.028589635593979	1	False
1342	1447	1599593	[86072 64654 1303]	648518346349515535	[86094 64644 1303]	[86084 64590 1305]	648518346349539366	75	763878	9621.868453979492	3986.8064880371094	3986.8064880371094	0.0	3986.8064880371094	3986.8064880371094	4980.7660484313965	57620.949416532225	3.0269057675474094	1	False
1343	1448	1645820	[87656 70682 1467]	648518346349515872	[87626 70708 1467]	[87566 70710 1467]	648518346349539366	251	801329	62585.74157524109	57354.51740074158	2623.528144836426	0.0	2623.528144836426	2623.528144836426	31778.22409439087	57620.949416532225	1.3519884752283773	1	False
1344	1449	1896379	[86718 68528 1395]	648518346349538536	[86780 68560 1399]	[86812 68528 1395]	648518346349539366	311	785983	43406.657165527344	38175.43299102783	5161.318801879883	5161.318801879883	2515.375675201416	4745.873582839966	22164.112899780273	57620.949416532225	-0.8778031055606631	5	True
1345	1450	2078378	[86798 68060 1378]	648518346349538536	[86852 68066 1379]	[86896 68078 1378]	648518346349539366	370	787411	38618.02639770508	33386.80222320557	4347.201934814453	4347.201934814453	4347.201934814453	5052.986404418945	19962.47905731201	57620.949416532225	-1.5636139988743745	5	True
1346	1451	2342324	[86918 67250 1344]	648518346349538536	[86974 67246 1343]	[87004 67196 1344]	648518346349539366	514	789773	31593.751403808594	26362.527229309082	22653.538230895996	0.0	2682.9859313964844	2682.9859313964844	16245.671031951904	57620.949416532225	-1.7152977764812702	5	True
1347	1452	1818192	[86804 67582 1369]	648518346349538536	[86876 67540 1365]	[86898 67604 1369]	648518346349539366	772	788132	34436.12406158447	29204.89988708496	1235.0094604492188	3113.1937866210938	1235.0094604492188	1235.0094604492188	17567.347858428955	57620.949416532225	-1.8571705812317572	5	True
1348	1455	327560	[104732 65766 1352]	648518346342916861	[104722 65827 1351]	[104670 65818 1351]	648518346349539414	209	614397	46990.405170440674	40712.752742767334	28244.719776153564	0.0	1351.2529602050781	1351.2529602050781	24344.514362335205	67297.57737497972	0.6169152528554737	2	True
1349	1456	3331805	[104612 65942 1358]	648518346349508599	[104667 65952 1358]	[104688 65978 1357]	648518346349539414	155	612401	48093.3388710022	41815.68644332886	1351.2529602050781	0.0	1351.2529602050781	1351.2529602050781	24526.682819366455	67297.57737497972	-0.26637862530342443	1	True
1350	1457	3216739	[104606 66274 1358]	648518346342916861	[104674 66306 1360]	[104706 66264 1358]	648518346349539414	259	612403	50785.43177032471	44507.77934265137	2986.3436889648438	4154.152770996094	2986.3436889648438	2986.3436889648438	25830.82858657837	67297.57737497972	-0.9429271576880215	2	True
1351	1458	2960046	[105764 56490 1400]	648518346349463803	[105794 56516 1398]	[105782 56530 1397]	648518346349539423	153	444368	31771.641361236572	27835.539916992188	2677.9785919189453	0.0	2677.9785919189453	2677.9785919189453	16408.434146881104	77565.07498483054	-0.019615495908372083	1	True
1352	1459	2496727	[106070 53560 1245]	648518346349512777	[106045 53553 1248]	[105976 53506 1245]	648518346349539423	138	462750	3936.1014442443848	0.0	0.0	0.0	25283.227767944336	25283.227767944336	2458.820846557617	77565.07498483054	2.385327296697696	1	False
1353	1460	772662	[105778 56258 1382]	648518346349387608	[105814 56330 1381]	[105740 56348 1382]	648518346349539423	131	445428	29219.32921218872	25283.227767944336	25283.227767944336	0.0	2677.9785919189453	2677.9785919189453	15084.791889190674	77565.07498483054	1.3485663512759105	1	False
1354	1461	762079	[61512 63056 177]	648518346342788015	[61474 63032 174]	[61404 63050 177]	648518346349539435	281	223498	2443.2903594970703	0.0	0.0	0.0	7755.7770919799805	7755.7770919799805	900.9523963928223	41886.04878304411	1.6828507660018865	1	False
1355	1462	3225439	[61100 67932 234]	648518346349538670	[61114 67912 233]	[61128 67956 232]	648518346349539435	175	202886	41763.65444946289	41070.60796356201	2630.549934387207	6451.642562866211	2630.549934387207	2630.549934387207	21169.635692596436	41886.04878304411	-0.10142629269329313	4	True
1356	1463	1153439	[61028 68240 224]	648518346342791531	[61066 68246 223]	[61102 68220 225]	648518346349539435	174	200916	43912.7546081543	43219.70812225342	2735.6710510253906	0.0	2735.6710510253906	2735.6710510253906	22374.238567352295	41886.04878304411	-2.3214438340164554	1	False
1357	1464	3338787	[60678 66524 226]	648518346349538670	[60703 66551 227]	[60714 66602 226]	648518346349539435	291	188960	30396.33940887451	29703.292922973633	22075.576362609863	0.0	5325.346145629883	9276.512901306152	15473.696857452393	41886.04878304411	-0.2707919044779339	4	True
1358	1465	242229	[60958 63846 195]	648518346341361486	[61004 63876 195]	[61020 63930 195]	648518346349539435	81	199163	8425.744590759277	7755.7770919799805	7755.7770919799805	0.0	7755.7770919799805	7755.7770919799805	4552.148876190186	41886.04878304411	-0.8766868365663057	1	False
1359	1466	852837	[60720 67212 224]	648518346349538670	[60755 67208 223]	[60734 67206 222]	648518346349539435	113	192115	35312.01188659668	34618.9654006958	5325.346145629883	5325.346145629883	4057.8886947631836	4057.8886947631836	18062.221851348877	41886.04878304411	0.2802528696653682	4	True
1360	1467	741203	[61850 71540 239]	648518346343564854	[61890 71498 241]	[61960 71592 239]	648518346349539435	128	238279	70935.70751190186	70242.66102600098	19720.514030456543	0.0	19720.514030456543	19720.514030456543	36075.0267868042	41886.04878304411	-1.2772782563955172	1	False
1361	1468	1323775	[61366 69100 208]	648518346349538670	[61346 69158 208]	[61284 69150 208]	648518346349539435	197	212588	51446.8448638916	50753.79837799072	7725.727676391602	10459.698867797852	7725.727676391602	7725.727676391602	26220.048664093018	41886.04878304411	1.6291629435268933	4	True
1362	1469	1317967	[61134 67584 224]	648518346349538606	[61088 67608 225]	[61028 67598 224]	648518346349539435	196	202044	39212.60395050049	38519.55746459961	4057.8886947631836	0.0	2630.549934387207	2630.549934387207	20242.786403656006	41886.04878304411	1.1147375495061806	1	True
1363	1470	1906039	[77862 55198 420]	648518346349538686	[77920 55202 423]	[77962 55192 420]	648518346349539437	313	369799	47565.50866508484	20291.221466064453	4474.78498840332	0.0	4191.768600463867	4191.768600463867	24444.28314781189	88783.8177348472	-1.773529240319546	2	True
1364	1471	2615859	[77894 52888 386]	648518346349515369	[77914 52988 386]	[77850 52968 387]	648518346349539437	839	370208	29456.54437828064	1197.9554901123047	1197.9554901123047	0.0	1197.9554901123047	1197.9554901123047	14312.90281867981	88783.8177348472	1.8313692352957078	2	True
1365	1472	2067397	[77750 54708 398]	648518346349464700	[77812 54722 401]	[77828 54760 398]	648518346349539437	368	363774	43354.64104270935	16080.353843688965	12985.65658569336	0.0	4474.78498840332	4474.78498840332	22259.529443740845	88783.8177348472	-0.5261380554029521	1	True
1366	1473	2438034	[78092 56310 460]	648518346349538686	[78150 56328 462]	[78172 56258 460]	648518346349539437	593	376199	57731.689069747925	30457.40187072754	3565.851821899414	10166.180404663086	3565.851821899414	3565.851821899414	29450.61300468445	88783.8177348472	-2.3799576807718403	2	True
1367	1474	3307220	[77852 53274 376]	648518346346723979	[77851 53334 378]	[77774 53296 377]	648518346349539437	423	368873	31580.645124435425	4149.886566162109	4655.996982574463	0.0	4149.886566162109	4149.886566162109	15953.419832229614	88783.8177348472	2.0874982611043866	1	True
1368	1475	73476	[77838 52866 396]	648518346349538637	[77847 52913 395]	[77762 52898 396]	648518346349539437	365	368421	28716.540533065796	0.0	0.0	0.0	1197.9554901123047	1197.9554901123047	15135.875871658325	88783.8177348472	0.9955768557534863	1	True
1369	1476	1718996	[77878 55632 438]	648518346349515369	[77938 55652 438]	[77968 55604 438]	648518346349539437	267	370081	51757.277265548706	24482.99006652832	4191.768600463867	24989.100482940674	2892.915557861328	2892.915557861328	26304.523405075073	88783.8177348472	-1.3919342102844878	2	True
1370	1477	2109443	[78038 55942 447]	648518346349493095	[78100 55922 448]	[78140 55970 447]	648518346349539437	385	374540	54278.04710197449	27003.7599029541	2892.915557861328	0.0	2892.915557861328	2892.915557861328	27836.47465324402	88783.8177348472	-1.8272645654096318	1	True
1371	1478	1197787	[68622 67550 1736]	648518346341357593	[68658 67608 1736]	[68598 67610 1735]	648518346349539448	180	530624	45470.11079788208	46127.01768875122	2472.7144165039062	9560.187210083008	2472.7144165039062	2472.7144165039062	22825.057342529297	52085.17479721734	0.5404931365741261	4	True
1372	1479	1820725	[68156 66664 1683]	648518346341357593	[68208 66686 1681]	[68252 66698 1683]	648518346349539448	290	506076	36219.28276824951	36876.18965911865	1005.2412719726562	0.0	1005.2412719726562	1005.2412719726562	18507.671237945557	52085.17479721734	-1.4804749603436198	4	True
1373	1480	2884140	[68254 66586 1687]	648518346349489855	[68280 66629 1688]	[68288 66668 1687]	648518346349539448	91	509482	36011.646713256836	36668.55360412598	10355.391319274902	0.0	1005.2412719726562	1005.2412719726562	18507.671237945557	52085.17479721734	-0.31245354318662033	2	True
1374	1481	2870511	[67724 62782 1483]	648518346349514006	[67719 62754 1481]	[67674 62712 1483]	648518346349539448	90	477112	828.1445617675781	0.0	0.0	0.0	15817.954151153564	15817.954151153564	0.0	52085.17479721734	1.3030996472678225	1	False
1375	1482	2927355	[69096 68410 1744]	648518346349489855	[69070 68447 1743]	[69038 68468 1743]	648518346349539448	248	545420	52404.31528091431	53061.22217178345	7216.969024658203	16502.71905517578	7216.969024658203	7216.969024658203	26747.755809783936	52085.17479721734	0.6810940992735546	2	True
1376	1483	3202344	[69628 69644 1738]	648518346349463839	[69622 69695 1738]	[69600 69696 1739]	648518346349539448	63	562510	62860.22174453735	63517.128635406494	2036.9596862792969	20045.41552734375	2036.9596862792969	2036.9596862792969	31981.125219345093	52085.17479721734	2.894350255414607	3	True
1377	1484	3340199	[67944 65640 1629]	648518346341379471	[68023 65620 1625]	[68024 65582 1629]	648518346349539448	90	497870	25860.726593017578	26517.63348388672	10906.526294708252	0.0	10355.391319274902	10355.391319274902	13187.409727096558	52085.17479721734	-2.43978629805042	1	False
1379	1487	1357759	[69824 69854 1745]	648518346341357593	[69830 69894 1745]	[69766 69884 1745]	648518346349539448	202	573726	65046.07176208496	65702.9786529541	2218.2261848449707	4160.819053649902	2218.2261848449707	2218.2261848449707	32968.04550743103	52085.17479721734	0.963805778835779	4	True
1380	1488	1688995	[69686 69522 1744]	648518346341357593	[69640 69452 1745]	[69586 69568 1744]	648518346349539448	260	565531	61027.224658966064	61684.131549835205	8893.182518005371	16012.375686645508	2036.9596862792969	2036.9596862792969	30997.826488494873	52085.17479721734	2.0898354193008783	4	True
1381	1489	1794138	[68600 67366 1722]	648518346349463839	[68613 67397 1721]	[68538 67400 1721]	648518346349539448	189	527373	43080.37314605713	43737.28003692627	7429.4536781311035	0.0	2472.7144165039062	2472.7144165039062	21798.790294647217	52085.17479721734	0.9056440192411478	3	True
1382	1490	1639382	[69922 70124 1729]	648518346349463839	[69906 70129 1729]	[69862 70156 1730]	648518346349539448	60	575900	66883.2446975708	67540.15158843994	2362.7330169677734	4038.485736846924	2362.7330169677734	2362.7330169677734	34000.45460319519	52085.17479721734	2.7389771037692867	3	True
1383	1491	2135585	[67938 64482 1566]	648518346341363886	[67900 64470 1561]	[67836 64448 1566]	648518346349539448	397	490021	15161.047260284424	15817.954151153564	15817.954151153564	0.0	10906.526294708252	10906.526294708252	8202.49789237976	52085.17479721734	1.9779528803919217	1	False
1384	1492	3255289	[61960 49338 1075]	648518346349513529	[62014 49315 1074]	[62014 49284 1073]	648518346349539462	65	451784	922.759765625	0.0	0.0	0.0	8966.66780090332	8966.66780090332	1158.4396286010742	72416.84293795364	0.5272852621832628	1	False
1385	1493	3103736	[62872 56152 1234]	648518346349538691	[62903 56167 1232]	[62954 56128 1235]	648518346349539462	450	502836	59104.69221878052	58338.80003738403	2919.462417602539	9193.84171295166	2919.462417602539	2919.462417602539	30454.581298828125	72416.84293795364	-2.2366660241980654	6	True
1386	1494	3178883	[62674 53142 1138]	648518346349508842	[62727 53136 1140]	[62758 53190 1138]	648518346349539462	234	495502	33201.48108291626	32435.588901519775	2202.7166442871094	0.0	1729.5484771728516	1729.5484771728516	17223.193742752075	72416.84293795364	-1.479889660353037	6	True
1387	1495	1633322	[63244 57578 1306]	648518346349463977	[63222 57556 1307]	[63158 57542 1306]	648518346349539462	249	514063	72704.14888381958	71938.2567024231	1623.5985565185547	11149.045959472656	1623.5985565185547	1623.5985565185547	36789.3719329834	72416.84293795364	2.1375469825460147	2	True
1388	1496	280798	[62218 50324 1113]	648518346349513239	[62276 50328 1114]	[62320 50332 1113]	648518346349539462	84	468465	9732.559982299805	8966.66780090332	8966.66780090332	0.0	8966.66780090332	8966.66780090332	5145.1608810424805	72416.84293795364	-0.6880442038394018	1	False
1389	1497	3162167	[62884 55102 1195]	648518346349538691	[62945 55120 1192]	[62986 55034 1196]	648518346349539462	132	504642	50219.622051239014	49453.72986984253	5332.87264251709	12082.400695800781	2265.4708862304688	2265.4708862304688	25548.9151763916	72416.84293795364	-1.8838142862008327	6	True
1390	1498	1043354	[63160 56826 1261]	648518346349508842	[63136 56806 1263]	[63074 56760 1261]	648518346349539462	161	511232	65155.48062515259	64389.5884437561	1637.5881958007812	9152.047729492188	1637.5881958007812	1637.5881958007812	33318.670822143555	72416.84293795364	2.4815401215977198	6	True
1391	1499	3439810	[62850 54180 1174]	648518346349508842	[62884 54184 1174]	[62948 54154 1174]	648518346349539462	53	502203	42061.402240753174	41295.51005935669	1093.2643432617188	9173.914096832275	1093.2643432617188	1093.2643432617188	21388.186569213867	72416.84293795364	-1.3663501177298127	6	True
1392	1501	664246	[62384 52992 1139]	648518346349538638	[62374 52968 1140]	[62354 52944 1140]	648518346349539462	120	474241	34863.920040130615	34098.02785873413	3697.826217651367	0.0	2232.3992614746094	2232.3992614746094	16363.309061050415	72416.84293795364	1.7983099349298384	3	True
1393	1502	1211221	[62150 51936 1131]	648518346349538691	[62216 51982 1126]	[62162 52022 1131]	648518346349539462	374	463698	25075.38786125183	24309.495679855347	1547.0707702636719	0.0	1547.0707702636719	1547.0707702636719	12399.08413696289	72416.84293795364	-1.8337707620432746	6	True
1394	1503	3067453	[62914 56736 1258]	648518346349538691	[62960 56713 1257]	[62982 56670 1258]	648518346349539462	83	505463	64012.739612579346	63246.84743118286	1977.8695068359375	5140.134628295898	1637.5881958007812	1637.5881958007812	32568.059928894043	72416.84293795364	-2.458704793410092	6	True
1395	1505	657990	[62836 53544 1170]	648518346349538638	[62860 53566 1171]	[62902 53610 1169]	648518346349539462	119	500993	37642.171085357666	36876.27890396118	983.5843200683594	8591.916641235352	983.5843200683594	983.5843200683594	19105.809494018555	72416.84293795364	-0.3214642510292094	3	True
1396	1506	1949083	[62960 56564 1249]	648518346349463977	[62998 56518 1249]	[62946 56474 1249]	648518346349539462	326	506398	62322.55437088013	61556.66218948364	3337.9471740722656	0.0	1977.8695068359375	1977.8695068359375	31697.955589294434	72416.84293795364	2.7328463429854835	2	True
1397	1507	2877857	[62284 51862 1118]	648518346349515369	[62342 51884 1117]	[62332 51922 1119]	648518346349539462	211	471819	23906.87922477722	23140.987043380737	14384.582654953003	0.0	1547.0707702636719	1547.0707702636719	11404.850860595703	72416.84293795364	-3.01633684089378	1	True
1398	1508	2856970	[62876 53694 1178]	648518346349538691	[62931 53705 1178]	[62946 53714 1177]	648518346349539462	58	503600	38904.300830841064	38138.40864944458	1484.1702117919922	8296.761138916016	1484.1702117919922	1484.1702117919922	19809.216758728027	72416.84293795364	0.2680164088632595	6	True
1399	1509	3199958	[62580 52870 1136]	648518346349538691	[62613 52887 1138]	[62606 52926 1136]	648518346349539462	174	491604	32649.931049346924	31884.03886795044	974.3084869384766	12439.025047302246	974.3084869384766	974.3084869384766	16363.309061050415	72416.84293795364	0.4036659580855886	6	True
1400	1510	1342330	[62874 55854 1222]	648518346349508842	[62928 55810 1225]	[62964 55824 1221]	648518346349539462	200	503669	56252.465213775635	55486.57303237915	3275.444854736328	4305.118682861328	2919.462417602539	2919.462417602539	28939.20899963379	72416.84293795364	-1.4602546215047731	6	True
1401	1511	925682	[62840 55254 1213]	648518346349508842	[62860 55254 1214]	[62910 55288 1213]	648518346349539462	147	500803	52211.734790802	51445.84260940552	2265.4708862304688	10288.209983825684	1296.8117218017578	1296.8117218017578	26680.428016662598	72416.84293795364	-0.6780312929275817	6	True
1403	1513	1505591	[62650 52936 1130]	648518346349538624	[62688 52926 1132]	[62674 52958 1132]	648518346349539462	226	494841	32590.958362579346	31825.06618118286	14654.61060333252	14654.61060333252	974.3084869384766	974.3084869384766	16363.309061050415	72416.84293795364	-2.6602944070453534	6	True
1404	1514	1326617	[62820 55438 1210]	648518346349538624	[62828 55436 1208]	[62900 55422 1210]	648518346349539462	198	500204	53174.76845932007	52408.876277923584	1296.8117218017578	11750.348979949951	1296.8117218017578	1296.8117218017578	27202.595153808594	72416.84293795364	-2.137444474325601	6	True
1405	1515	506315	[62898 54086 1181]	648518346349538624	[62908 54105 1180]	[62930 54148 1180]	648518346349539462	155	502787	41958.43890762329	41192.54672622681	3709.5199432373047	5299.852142333984	1093.2643432617188	1093.2643432617188	21388.186569213867	72416.84293795364	-0.24646199281492878	6	True
1406	1516	451971	[62842 53466 1158]	648518346349538624	[62845 53537 1159]	[62902 53554 1157]	648518346349539462	230	500575	36658.58676528931	35892.69458389282	7608.332321166992	5640.054580688477	983.5843200683594	983.5843200683594	18887.054878234863	72416.84293795364	-0.15201036285242497	6	True
1407	1517	3491103	[61860 52162 1136]	648518346349538624	[61999 52113 1131]	[61950 52156 1136]	648518346349539462	1099	450532	27349.946104049683	26584.0539226532	2642.909439086914	0.0	2642.909439086914	2642.909439086914	12399.08413696289	72416.84293795364	-1.981614176416325	6	True
1408	1518	3157808	[63222 57372 1298]	648518346349538624	[63201 57365 1299]	[63158 57398 1300]	648518346349539462	101	514223	71344.18700408936	70578.29482269287	6606.093444824219	18686.46641921997	1623.5985565185547	1623.5985565185547	35934.21171569824	72416.84293795364	2.569791833780787	6	True
1410	1520	3211426	[104944 62778 1618]	648518346349528995	[104986 62808 1617]	[104970 62848 1617]	648518346349539464	112	855708	52372.27624130249	46353.711654663086	11223.14079284668	0.0	7863.270545959473	7863.270545959473	26893.316915512085	83995.23111188553	0.1986404424497606	1	False
1411	1521	3236487	[104416 60930 1572]	648518346349514472	[104432 60939 1569]	[104426 60982 1570]	648518346349539464	239	831334	36846.58443450928	30828.019847869873	10973.683582305908	0.0	1481.830581665039	1481.830581665039	18774.8826007843	83995.23111188553	0.24377376238342016	1	False
1412	1522	2171615	[103510 59960 1539]	648518346349496355	[103576 59986 1537]	[103618 59968 1539]	648518346349539464	78	794583	26908.824390411377	20883.262535095215	4193.584957122803	0.0	4193.584957122803	4193.584957122803	13624.424285888672	83995.23111188553	-2.047742552123634	1	False
1413	1523	1847267	[105344 64748 1654]	648518346349510494	[105318 64786 1652]	[105250 64794 1654]	648518346349539464	297	865502	68671.8737449646	62653.309158325195	8910.363174438477	0.0	8910.363174438477	8910.363174438477	35110.568490982056	83995.23111188553	1.427912982984196	1	False
1414	1525	2312471	[102512 57634 1501]	648518346349369222	[102576 57660 1502]	[102610 57600 1501]	648518346349539464	493	726838	6193.988327026367	0.0	0.0	0.0	9761.258316040039	9761.258316040039	4200.82767868042	83995.23111188553	-1.7707268001949028	1	False
1415	1526	2100781	[103612 59516 1522]	648518346349464515	[103650 59551 1537]	[103522 59540 1522]	648518346349539464	378	797731	23497.475341796875	17478.91075515747	8073.850769042969	0.0	4193.584957122803	4193.584957122803	12019.161113739014	83995.23111188553	1.1362066613249235	1	True
1416	1527	1631068	[104586 60958 1557]	648518346349538641	[104572 60990 1558]	[104492 60968 1558]	648518346349539464	249	839733	37334.267782211304	31315.7031955719	1481.830581665039	0.0	1481.830581665039	1481.830581665039	19384.39042854309	83995.23111188553	2.0154336407789595	2	True
1418	1529	644698	[104522 61598 1567]	648518346349538641	[104568 61596 1566]	[104612 61586 1567]	648518346349539464	118	838539	41315.92311859131	35297.358531951904	4952.2834548950195	4952.2834548950195	4952.2834548950195	5245.041938781738	21348.763525009155	83995.23111188553	-1.6425470033256975	2	True
1419	1530	2298500	[104984 63694 1633]	648518346349515754	[105060 63744 1634]	[105072 63674 1633]	648518346349539464	485	858006	60035.62637710571	54017.06179046631	7863.270545959473	0.0	7863.270545959473	7863.270545959473	30715.40260887146	83995.23111188553	-1.219434790814296	1	False
1420	1531	2161088	[105158 59336 1683]	648518346348211670	[105226 59344 1679]	[105256 59330 1683]	648518346349539486	407	795656	72490.34259033203	42782.19281768799	7044.250289916992	0.0	7044.250289916992	7044.250289916992	36426.461406707764	68894.7405883593	-1.9969522853318222	1	False
1421	1532	1772984	[105252 58526 1653]	648518346349528985	[105230 58558 1651]	[105192 58592 1652]	648518346349539486	279	795642	65521.56516265869	35813.41539001465	11097.459159851074	0.0	7044.250289916992	7044.250289916992	33159.83575820923	68894.7405883593	0.7956652156328328	1	False
1422	1533	3057188	[105692 54880 1498]	648518346348195027	[105716 54858 1498]	[105736 54786 1498]	648518346349539486	158	830871	31721.56339263916	2322.2125244140625	2322.2125244140625	0.0	1797.4732513427734	1797.4732513427734	16027.10322189331	68894.7405883593	-2.897617433792188	1	False
1423	1534	3275494	[105422 56940 1588]	648518346349463975	[105390 56908 1587]	[105324 56928 1588]	648518346349539486	75	805525	50283.75044250488	20568.43639564514	2209.724136352539	6930.308776855469	2209.724136352539	2209.724136352539	25368.908275604248	68894.7405883593	0.9403398937735845	3	True
1424	1535	705780	[105272 56714 1583]	648518346349463803	[105312 56688 1582]	[105338 56640 1584]	648518346349539486	124	800558	48359.1975402832	18643.883493423462	3507.2282791137695	5820.126739501953	2209.724136352539	2209.724136352539	24801.26128768921	68894.7405883593	-2.823187002646642	2	True
1425	1536	743106	[105208 57406 1588]	648518346348459746	[105162 57418 1590]	[105120 57404 1589]	648518346349539486	128	791995	54424.10600280762	24715.956230163574	4494.420272827148	0.0	4494.420272827148	4494.420272827148	27729.725910186768	68894.7405883593	1.4310628010000557	1	False
1426	1537	943259	[105912 54730 1502]	648518346349463975	[105872 54839 1513]	[105830 54768 1502]	648518346349539486	950	838647	31822.690238952637	2933.4607543945312	1797.4732513427734	0.0	1797.4732513427734	1797.4732513427734	15867.361644744873	68894.7405883593	1.8000878503842337	3	True
1428	1539	2211480	[105316 56036 1558]	648518346349463803	[105374 56038 1558]	[105416 56050 1558]	648518346349539486	432	804186	42766.7095375061	13050.815406799316	11272.961128234863	0.0	1899.9660949707031	1899.9660949707031	21946.57501602173	68894.7405883593	-1.667094431833653	2	True
1429	1540	2053378	[105652 54614 1498]	648518346349528994	[105712 54624 1500]	[105756 54648 1498]	648518346349539486	361	829983	30002.93906402588	0.0	0.0	0.0	2322.2125244140625	2322.2125244140625	15298.859958648682	68894.7405883593	-1.0222710330707574	1	False
1430	1541	3110124	[105224 56280 1574]	648518346349464518	[105279 56264 1575]	[105300 56324 1574]	648518346349539486	319	798594	45362.413497924805	15654.263725280762	2406.523712158203	0.0	2406.523712158203	2406.523712158203	22586.491046905518	68894.7405883593	-1.0256062795623655	1	True
1431	1542	3104057	[105460 56128 1576]	648518346349463975	[105486 56116 1572]	[105414 56224 1576]	648518346349539486	102	819345	43555.31391143799	13847.164138793945	1899.9660949707031	12204.389572143555	1899.9660949707031	1899.9660949707031	22083.724948883057	68894.7405883593	0.2488707108023183	3	True
1432	1543	1328920	[69406 57348 1630]	648518346341421079	[69374 57362 1628]	[69304 57342 1630]	648518346349539517	198	472868	46508.401542663574	41436.8625831604	8588.573104858398	0.0	8588.573104858398	8588.573104858398	23710.247360229492	71108.0619821761	0.6981514371646519	1	False
1433	1544	1494851	[68404 53018 1425]	648518346341398140	[68370 53016 1427]	[68310 52976 1425]	648518346349539517	224	430890	5599.712936401367	0.0	0.0	0.0	24471.04755783081	24471.04755783081	3145.46675491333	71108.0619821761	2.0275168893908493	1	False
1434	1545	939010	[69082 55806 1593]	648518346349538691	[69010 55810 1594]	[69000 55842 1593]	648518346349539517	149	461396	33893.99885559082	28822.459896087646	4466.085968017578	0.0	2627.132553100586	2627.132553100586	17054.76810836792	71108.0619821761	0.568711316032808	2	True
1435	1546	943186	[68742 55518 1557]	648518346349538686	[68742 55504 1559]	[68674 55476 1558]	648518346349539517	149	453783	29542.586517333984	24471.04755783081	24471.04755783081	0.0	4466.085968017578	4466.085968017578	15337.538425445557	71108.0619821761	2.1945320283197325	1	True
1436	1547	3280256	[69128 56408 1589]	648518346349538691	[69134 56423 1590]	[69108 56442 1590]	648518346349539517	151	465177	38488.75297546387	33417.21401596069	2048.869644165039	5547.89323425293	2048.869644165039	2048.869644165039	19495.654052734375	71108.0619821761	2.3738480938978657	2	True
1437	1548	1708210	[69152 56114 1589]	648518346349538638	[69140 56078 1590]	[69070 56074 1590]	648518346349539517	264	465620	35689.59844970703	30618.059490203857	2627.132553100586	0.0	1349.9668731689453	1349.9668731689453	18251.57594680786	71108.0619821761	2.1358238539850922	1	True
1438	1549	1678882	[69554 59322 1779]	648518346346307518	[69534 59309 1783]	[69454 59322 1780]	648518346349539517	328	479255	67736.0542678833	62664.51530838013	21433.238765716553	0.0	4513.850393295288	4513.850393295288	34428.23488616943	71108.0619821761	1.4882946154745633	1	False
1439	1550	1163006	[69660 59736 1815]	648518346346315189	[69618 59758 1818]	[69554 59710 1815]	648518346349539517	175	482216	72037.18839263916	66965.64943313599	4513.850393295288	0.0	4513.850393295288	4513.850393295288	36374.41425323486	71108.0619821761	2.356134259949246	1	False
1440	1551	1943386	[69164 56224 1600]	648518346341420886	[69128 56224 1597]	[69062 56194 1600]	648518346349539517	324	465028	36677.36325073242	31605.824291229248	1349.9668731689453	0.0	1349.9668731689453	1349.9668731689453	18852.128910064697	71108.0619821761	1.4766638790041562	1	False
1441	1553	1765403	[101672 58836 926]	648518346349464650	[101712 58874 923]	[101716 58854 926]	648518346349539539	277	488263	37720.19114112854	22711.942419052124	2216.302536010742	5832.779319763184	2216.302536010742	2216.302536010742	18941.525983810425	74453.94088306383	-1.9073812319763241	2	True
1442	1554	1878456	[102342 56266 869]	648518346349463803	[102306 56280 870]	[102240 56236 869]	648518346349539539	306	522155	15414.931743621826	0.0	0.0	0.0	8731.749851226807	17304.22936820984	8012.9646072387695	74453.94088306383	1.7403755456224927	3	True
1443	1555	2465182	[101896 58206 936]	648518346349464650	[101956 58206 937]	[101984 58244 936]	648518346349539539	191	503113	32312.478090286255	17304.22936820984	9296.722370147705	0.0	3117.2672119140625	3117.2672119140625	16641.227891921997	74453.94088306383	-0.665426175561725	2	True
1444	1556	3096258	[102294 57270 895]	648518346349463803	[102279 57262 890]	[102186 57282 895]	648518346349539539	164	520682	23835.088897705078	8731.749851226807	8731.749851226807	8731.749851226807	8731.749851226807	9296.722370147705	12258.482400894165	74453.94088306383	1.5305572880428935	3	True
1445	1557	3172448	[101770 58732 941]	648518346349463803	[101768 58702 940]	[101824 58656 940]	648518346349539539	60	490708	36338.53882026672	21330.290098190308	2408.5619049072266	13153.362239837646	2216.302536010742	2216.302536010742	18574.041242599487	74453.94088306383	-0.34254972795780225	3	True
1446	1558	1142800	[72976 51860 654]	648518346349493129	[72994 51870 654]	[73010 51920 655]	648518346349539560	173	533621	25028.186584472656	19719.82354736328	1451.7693939208984	0.0	1451.7693939208984	1451.7693939208984	12458.552112579346	72411.9837316261	-2.568845595058277	2	True
1447	1559	845992	[73186 51296 628]	648518346349538691	[73240 51308 626]	[73280 51278 628]	648518346349539560	138	544952	18618.91355895996	13524.303581237793	1425.5405654907227	2161.688751220703	1425.5405654907227	1425.5405654907227	9760.364582061768	72411.9837316261	-2.063273450431574	7	True
1448	1561	1637025	[73130 54696 705]	648518346349538691	[73192 54726 703]	[73232 54688 705]	648518346349539560	250	543671	48556.250328063965	43247.88729095459	13654.848220825195	13654.848220825195	2652.57071685791	2652.57071685791	25050.988204956055	72411.9837316261	-2.062331368718476	7	True
1449	1562	1770312	[73148 53038 675]	648518346349538691	[73206 53116 674]	[73226 52986 676]	648518346349539560	278	544735	35075.127586364746	29766.76454925537	9479.475677490234	9479.475677490234	3128.4344329833984	3128.4344329833984	17779.381813049316	72411.9837316261	-2.6249780842469455	7	True
1450	1563	1942836	[73168 51842 655]	648518346349538691	[73140 51892 654]	[73100 51886 655]	648518346349539560	324	541142	24911.462829589844	19603.09979248047	6434.091819763184	6434.091819763184	1451.7693939208984	1451.7693939208984	12964.093700408936	72411.9837316261	2.58852277833874	7	True
1451	1564	2195495	[73136 52748 675]	648518346349493129	[73188 52750 678]	[73232 52766 675]	648518346349539560	425	542059	32618.252548217773	27309.8895111084	8157.866386413574	8157.866386413574	3128.4344329833984	3128.4344329833984	16371.069198608398	72411.9837316261	-1.254054684972054	2	True
1452	1565	2404095	[73164 54998 714]	648518346349508607	[73214 55004 713]	[73258 55016 714]	648518346349539560	566	543677	51137.638092041016	45829.27505493164	2652.57071685791	0.0	2652.57071685791	2652.57071685791	25892.719078063965	72411.9837316261	-1.6197434886420703	1	True
1453	1566	3226771	[73606 57296 797]	648518346341415688	[73654 57305 794]	[73592 57290 795]	648518346349539560	251	561835	72022.7321395874	66714.36910247803	14040.001647949219	0.0	14040.001647949219	14040.001647949219	36652.40920257568	72411.9837316261	0.3751170021688285	1	False
1454	1567	363195	[73124 51018 614]	648518346349538691	[73186 51044 614]	[73230 50940 615]	648518346349539560	91	543050	16479.977493286133	11452.339241027832	4008.634246826172	0.0	2120.923797607422	2120.923797607422	8606.161853790283	72411.9837316261	-1.916395659903597	7	True
1456	1569	2374369	[73288 49740 558]	648518346349375663	[73258 49774 559]	[73186 49736 558]	648518346349539560	537	546765	6365.800033569336	0.0	0.0	0.0	7635.535301208496	7635.535301208496	2664.3446464538574	72411.9837316261	1.3495991159195924	1	False
1457	1570	3204116	[73210 55386 741]	648518346346297858	[73219 55432 740]	[73200 55492 741]	648518346349539560	247	545549	55175.066719055176	49866.7036819458	4305.255889892578	0.0	3998.1222381591797	3998.1222381591797	27650.263381958008	72411.9837316261	0.12947261242195482	1	False
1458	1571	2710149	[72538 52632 695]	648518346349538691	[72598 52637 695]	[72620 52664 695]	648518346349539560	706	509803	34393.377365112305	29085.01432800293	1854.3953094482422	9785.777648925781	1854.3953094482422	1854.3953094482422	15678.263641357422	72411.9837316261	-1.0544095658278465	7	True
1459	1572	2784631	[72670 52766 697]	648518346349538638	[72726 52690 696]	[72660 52666 697]	648518346349539560	1456	520379	34121.9044342041	28813.541397094727	6591.39909362793	16078.716812133789	1854.3953094482422	1854.3953094482422	15678.263641357422	72411.9837316261	2.0831571338954182	2	True
1460	1573	1522067	[72962 55842 737]	648518346349538691	[73054 55832 740]	[73048 55850 737]	648518346349539560	228	536407	58071.99405670166	52763.631019592285	3998.1222381591797	9643.384887695312	3998.1222381591797	3998.1222381591797	29643.85671234131	72411.9837316261	-1.2909473413303096	7	True
1461	1574	1873140	[73202 51154 632]	648518346349538638	[73270 51156 633]	[73278 51218 632]	648518346349539560	303	546498	18344.77613067627	12883.584770202637	2120.923797607422	0.0	1425.5405654907227	1425.5405654907227	9412.696994781494	72411.9837316261	-0.6086140593019861	2	True
1463	1576	24737	[74918 64206 1600]	648518346349508607	[74931 64193 1603]	[74852 64192 1602]	648518346349539572	603	742778	30095.887855529785	0.0	0.0	0.0	2754.723358154297	2754.723358154297	15471.069513320923	63484.77141892405	2.2019669973354055	3	True
1464	1577	1646526	[74770 64948 1645]	648518346342793312	[74834 64960 1642]	[74882 64946 1645]	648518346349539572	260	737559	36933.05821228027	7318.333335876465	2650.803779602051	0.0	2650.803779602051	2650.803779602051	18763.0894947052	63484.77141892405	-1.9848996036675062	1	False
1465	1578	1719814	[75012 64554 1614]	648518346342794657	[74988 64516 1613]	[74928 64508 1614]	648518346349539572	267	747360	32737.803840637207	2754.723358154297	2754.723358154297	0.0	2296.557647705078	2296.557647705078	16825.93553352356	63484.77141892405	1.8959715454590786	1	True
1466	1579	2223882	[75262 65312 1654]	648518346349508607	[75274 65280 1656]	[75188 65230 1654]	648518346349539572	439	762470	40746.315284729004	10931.81413269043	4767.891067504883	6137.670272827148	4767.891067504883	4767.891067504883	20476.727548599243	63484.77141892405	2.675023983922505	3	True
1467	1580	3380917	[74952 64740 1628]	648518346349508607	[74955 64721 1630]	[74886 64678 1629]	648518346349539572	395	744994	34823.31559753418	5006.926246643066	2296.557647705078	5006.926246643066	2296.557647705078	2296.557647705078	17924.14323616028	63484.77141892405	2.3618806832444097	3	True
1469	1582	1896786	[86452 57846 736]	648518346349463975	[86506 57904 736]	[86526 57848 736]	648518346349539575	311	598814	50195.50597000122	28790.97763442993	6918.206130981445	6918.206130981445	2468.789779663086	2468.789779663086	25254.811389923096	65375.72103069511	-1.443540569868844	5	True
1470	1583	354147	[86754 58830 772]	648518346349493128	[86736 58852 771]	[86706 58900 771]	648518346349539575	91	608871	58532.37242889404	37127.844093322754	5596.570556640625	5596.570556640625	4163.4918212890625	4163.4918212890625	29761.3296585083	65375.72103069511	0.28146157818871	2	True
1471	1584	1685786	[86908 59280 793]	648518346349463975	[86926 59318 792]	[86908 59374 793]	648518346349539575	260	617780	62695.864250183105	41291.33591461182	4163.4918212890625	12819.774559020996	4163.4918212890625	4163.4918212890625	31664.063346862793	65375.72103069511	0.9295886429708721	5	True
1472	1585	1915527	[86486 56296 625]	648518346349463975	[86540 56306 624]	[86582 56274 625]	648518346349539575	316	600093	34499.990310668945	13095.461975097656	2644.6437225341797	4032.3038787841797	2644.6437225341797	2644.6437225341797	17907.321969985962	65375.72103069511	-2.1877684153878008	5	True
1473	1586	2010351	[86470 55846 615]	648518346349463975	[86522 55856 615]	[86552 55904 615]	648518346349539575	346	598564	30966.4344329834	9561.90609741211	7411.572265625	0.0	1928.6622467041016	1928.6622467041016	15433.399013519287	65375.72103069511	-1.632846177359353	5	True
1474	1587	3013735	[86658 54808 591]	648518346349528965	[86691 54847 590]	[86690 54878 589]	648518346349539575	90	606112	21766.653778076172	0.0	0.0	0.0	3673.4288177490234	3673.4288177490234	11089.843418121338	65375.72103069511	-0.5331912048683554	1	False
1475	1588	3372029	[86736 58174 754]	648518346349493128	[86752 58203 754]	[86760 58264 754]	648518346349539575	223	609087	53388.75273513794	31984.22439956665	1210.5420837402344	0.0	1210.5420837402344	1210.5420837402344	27098.56365585327	65375.72103069511	-0.46724830064625805	2	True
1476	1589	13561	[86482 56004 604]	648518346349508821	[86544 56047 602]	[86578 56006 604]	648518346349539575	240	599825	32012.82647705078	10608.298141479492	1928.6622467041016	8468.6685256958	1928.6622467041016	1928.6622467041016	15996.047054290771	65375.72103069511	-2.697992617044351	2	True
1477	1590	424754	[86980 55156 605]	648518346349508821	[86972 55122 603]	[86876 55286 602]	648518346349539575	97	620011	24573.11415863037	3673.4288177490234	3673.4288177490234	0.0	3673.4288177490234	3673.4288177490234	12048.573627471924	65375.72103069511	0.7038089534568347	2	True
1478	1591	1520782	[86652 58036 749]	648518346349538638	[86681 58062 750]	[86714 58076 749]	648518346349539575	193	606853	52331.64096450806	30927.112628936768	2468.789779663086	0.0	1210.5420837402344	1210.5420837402344	26719.20616531372	65375.72103069511	-0.6152577686328423	1	True
1479	1592	1602227	[86494 56034 628]	648518346349538637	[86572 56037 629]	[86580 56060 628]	648518346349539575	205	601517	32122.890716552734	10718.362380981445	2575.6737518310547	0.0	1931.303207397461	1931.303207397461	16420.395305633545	65375.72103069511	-0.08766082179181103	1	True
1480	1593	1860541	[86572 56842 681]	648518346349538691	[86602 56838 681]	[86630 56852 683]	648518346349539575	301	603084	40308.13467788696	18903.606342315674	6448.39892578125	0.0	3443.4220275878906	3443.4220275878906	20604.73056602478	65375.72103069511	-1.898842881278464	1	True
1481	1594	964796	[86654 57218 697]	648518346349463975	[86628 57186 700]	[86570 57214 698]	648518346349539575	151	604500	43520.71939468384	22116.19105911255	3443.4220275878906	9680.042572021484	3443.4220275878906	3443.4220275878906	22287.337789535522	65375.72103069511	2.0507643916488587	5	True
1482	1595	221001	[95260 57976 1945]	648518346349493023	[95317 57819 1954]	[95178 57916 1945]	648518346349539579	429	641220	26286.191150665283	24001.291637420654	14254.980140686035	0.0	6600.934234619141	13073.838371276855	13643.683708190918	50850.91177013951	1.027364451648577	5	True
1483	1596	580152	[95778 56066 1937]	648518346349383420	[95742 56076 1940]	[95690 56070 1937]	648518346349539579	112	665307	12816.815284729004	10932.70150756836	11271.866714477539	0.0	10932.70150756836	10932.70150756836	6800.669994354248	50850.91177013951	1.207074951421534	1	False
1484	1597	743693	[94826 58534 1925]	648518346349493023	[94899 58512 1928]	[94898 58602 1925]	648518346349539579	234	604254	32475.91813850403	30191.0186252594	6600.934234619141	6600.934234619141	4513.219314575195	7213.625946044922	16953.627769470215	50850.91177013951	-1.2851648517722587	5	True
1485	1598	1350201	[94956 58988 1951]	648518346349493023	[94916 59008 1948]	[94854 59008 1951]	648518346349539579	201	605902	36235.95753669739	33951.05802345276	4513.219314575195	4513.219314575195	2815.7562713623047	2815.7562713623047	18756.02066040039	50850.91177013951	1.6483290661847794	5	True
1486	1599	2210689	[94970 59316 1986]	648518346349493023	[94968 59370 1981]	[94896 59372 1986]	648518346349539579	431	609476	40512.04956245422	38227.150049209595	2073.124969482422	4382.565628051758	2073.124969482422	2073.124969482422	20723.50685119629	50850.91177013951	1.6685239218411825	5	True
1487	1600	2398113	[95308 55192 1851]	648518346346310346	[95364 55164 1854]	[95412 55210 1851]	648518346349539579	557	643726	3317.758071899414	0.0	0.0	0.0	1195.4801483154297	1195.4801483154297	1649.337059020996	50850.91177013951	-1.5348288510096506	1	False
1488	1601	2899469	[95376 55224 1844]	648518346346308425	[95414 55179 1841]	[95448 55192 1844]	648518346349539579	195	647653	4242.580055236816	1195.4801483154297	1195.4801483154297	0.0	1195.4801483154297	1195.4801483154297	1649.337059020996	50850.91177013951	-2.3263946607711983	1	False
1489	1602	3543902	[95036 62338 2051]	648518346349508607	[95083 62371 2051]	[95112 62408 2051]	648518346349539579	177	616732	65495.52121543884	63210.621702194214	14494.203594207764	0.0	14494.203594207764	14494.203594207764	33301.375928878784	50850.91177013951	-1.1370787346580082	1	True
1490	1603	1473834	[94842 59120 1973]	648518346349524055	[94836 59218 1973]	[94812 59220 1972]	648518346349539579	221	599750	38945.24020576477	36660.34069252014	2815.7562713623047	0.0	2073.124969482422	2073.124969482422	19844.556510925293	50850.91177013951	0.3222908591651942	2	False
1491	1604	1957699	[95000 60632 2003]	648518346349524055	[94980 60674 2001]	[94922 60640 2002]	648518346349539579	329	610243	51282.907373428345	48998.007860183716	2226.9696197509766	12533.974975585938	2226.9696197509766	2226.9696197509766	26165.400966644287	50850.91177013951	1.1246492306918656	2	False
1492	1605	3103558	[95026 60400 2007]	648518346349493023	[95011 60390 2004]	[94952 60346 2006]	648518346349539579	295	611003	49509.04023170471	47224.14071846008	9336.452865600586	9336.452865600586	2226.9696197509766	2226.9696197509766	25233.877353668213	50850.91177013951	0.6336459100457437	5	True
1493	1606	808309	[80426 64054 1053]	648518346349538536	[80429 63951 1045]	[80324 64026 1053]	648518346349539593	530	508131	34696.788650512695	19288.032684326172	8848.618408203125	8848.618408203125	7442.294746398926	15997.811515808105	17626.80410385132	67609.37202683785	2.017288933430445	6	True
1494	1607	1202825	[80348 61806 950]	648518346349512756	[80414 61812 953]	[80450 61820 950]	648518346349539593	181	507230	15756.400077819824	0.0	0.0	0.0	3550.1427307128906	3550.1427307128906	8869.822225570679	67609.37202683785	-1.2806548567572387	1	False
1495	1608	1737799	[80478 66868 1061]	648518346349538536	[80490 66906 1059]	[80450 66906 1060]	648518346349539593	271	512150	59353.19673919678	43944.440773010254	5145.535026550293	5145.535026550293	5145.535026550293	40654.21960449219	30295.97661590576	67609.37202683785	0.7864017843182961	6	True
1496	1609	1770419	[80630 68236 1098]	648518346349538536	[80634 68224 1095]	[80590 68182 1097]	648518346349539593	278	521480	70223.93912506104	54815.18315887451	11050.452194213867	11050.452194213867	11050.452194213867	51524.961990356445	35720.11651611328	67609.37202683785	1.3400476046645036	6	True
1497	1610	1882821	[80334 62988 995]	648518346349538536	[80384 62986 995]	[80432 62990 995]	648518346349539593	306	504707	25916.140579223633	10542.669910430908	7191.260856628418	0.0	7191.260856628418	7191.260856628418	12973.561185836792	67609.37202683785	-1.4126740223697696	6	True
1498	1611	2017881	[80288 64744 1069]	648518346349538536	[80262 64818 1068]	[80194 64756 1069]	648518346349539593	348	498590	41753.9446105957	26345.18864440918	7442.294746398926	7442.294746398926	7442.294746398926	23054.967475891113	21376.510524749756	67609.37202683785	1.1289396359819168	6	True
1499	1612	3032425	[80532 66294 1053]	648518346349538536	[80535 66323 1053]	[80496 66324 1052]	648518346349539593	59	513861	54462.49180603027	39053.73583984375	12884.48161315918	12884.48161315918	5145.535026550293	35763.51467132568	27556.986003875732	67609.37202683785	0.24418303755589815	6	True
1500	1613	818107	[80562 62190 959]	648518346349513263	[80524 62198 962]	[80466 62144 959]	648518346349539593	136	513829	18811.858932495117	3550.1427307128906	3550.1427307128906	0.0	3550.1427307128906	3550.1427307128906	9752.030500411987	67609.37202683785	2.0360488022301007	1	False
1501	1614	810421	[62666 50280 472]	648518346344425292	[62734 50290 470]	[62768 50242 472]	648518346349539594	135	230793	41490.75072860718	41294.13228225708	1872.2364654541016	0.0	1872.2364654541016	1872.2364654541016	21176.151712417603	71738.09466400085	-2.330800058978278	1	False
1502	1615	866799	[62738 52374 563]	648518346349538624	[62786 52374 561]	[62794 52330 563]	648518346349539594	141	233032	60337.583599090576	60140.96515274048	4690.025100708008	4690.025100708008	4690.025100708008	6181.2052001953125	30648.916593551636	71738.09466400085	-1.7542587982619096	5	True
1503	1616	1359938	[62762 50562 516]	648518346349538624	[62772 50580 511]	[62748 50660 516]	648518346349539594	276	233308	45320.23189544678	45123.61344909668	4519.695041656494	7703.201633453369	1112.9121475219727	1112.9121475219727	23233.03952217102	71738.09466400085	0.14818100311574853	5	True
1504	1617	1618496	[62692 49742 463]	648518346349538624	[62696 49776 464]	[62690 49832 463]	648518346349539594	246	228498	37944.78590774536	37748.167461395264	1855.9511108398438	5670.363189697266	1855.9511108398438	1855.9511108398438	19501.755464553833	71738.09466400085	0.027504457476003115	5	True
1505	1618	1642986	[62698 46330 294]	648518346349512857	[62666 46300 296]	[62600 46296 294]	648518346349539594	251	226555	6705.5557861328125	5918.337242126465	5918.337242126465	0.0	5918.337242126465	5918.337242126465	3189.052890777588	71738.09466400085	1.833834670970949	1	False
1506	1619	1689597	[62700 51650 547]	648518346342805206	[62776 51642 548]	[62796 51658 547]	648518346349539594	260	233330	55441.70573043823	55245.087284088135	7172.677276611328	0.0	1877.0193481445312	1877.0193481445312	27731.236951828003	71738.09466400085	-1.0056405337916268	1	False
1507	1620	1742000	[62736 49120 446]	648518346349538624	[62744 49170 444]	[62670 49186 446]	648518346349539594	272	231686	32652.29102706909	32455.672580718994	1932.807861328125	0.0	1932.807861328125	1932.807861328125	16600.188138961792	71738.09466400085	1.2304173897927002	5	True
1508	1621	1982584	[62778 49036 419]	648518346341412109	[62766 49066 416]	[62690 49086 419]	648518346349539594	335	232961	30384.504566192627	30187.88611984253	8908.269973754883	0.0	1741.3680877685547	1741.3680877685547	15325.777055740356	71738.09466400085	2.1528921528761185	1	False
1509	1622	2139559	[62856 51718 560]	648518346349538624	[62866 51781 561]	[62898 51782 559]	648518346349539594	78	237959	56466.537410736084	56269.918964385986	1877.0193481445312	11456.980056762695	1877.0193481445312	1877.0193481445312	28550.468816757202	71738.09466400085	-0.7665582819533486	5	True
1510	1623	2181712	[62304 46062 248]	648518346344233495	[62362 46040 247]	[62376 46006 248]	648518346349539594	417	201570	4654.714248657227	0.0	0.0	0.0	5918.337242126465	5918.337242126465	1730.8296356201172	71738.09466400085	-2.5082951600664813	1	False
1511	1624	3494190	[62634 49676 451]	648518346349515369	[62688 49668 449]	[62706 49750 451]	648518346349539594	304	228496	36205.37977218628	36008.76132583618	4065.3685302734375	5998.1763916015625	1855.9511108398438	1855.9511108398438	18560.127641677856	71738.09466400085	-0.7256049501677223	4	True
1512	1625	1041487	[62686 50936 535]	648518346349538637	[62754 50942 536]	[62782 50938 535]	648518346349539594	160	231392	48851.19145965576	48654.573013305664	2748.2451667785645	7590.785160064697	2748.2451667785645	2748.2451667785645	24892.06043434143	71738.09466400085	-1.1200774217105403	2	True
1513	1626	3521541	[62870 50182 481]	648518346349538637	[62844 50200 480]	[62852 50264 481]	648518346349539594	59	236925	41322.375995635986	41125.75754928589	3743.8237915039062	0.0	1872.2364654541016	1872.2364654541016	21176.151712417603	71738.09466400085	0.43538240601631695	2	True
1514	1627	1481530	[62682 48150 381]	648518346349515369	[62642 48166 378]	[62572 48154 381]	648518346349539594	222	225322	22035.110275268555	21838.491828918457	10407.936157226562	0.0	8908.269973754883	8908.269973754883	11416.524736404419	71738.09466400085	1.9678260000802383	4	True
[truncated: 373 more rows]
